# Supplementary material for: Characterization of a multi-segmented rod-shaped mycovirus within the order Martellivirales largely accommodating plant viruses
Source: Virus Res. 2025 May 30;357:199591. doi: 10.1016/j.virusres.2025.199591 (PMC12169780; doi:10.1016/j.virusres.2025.199591)
Supplement: Supplementary file 2 [file mmc2.xlsx]

## Sheet: alis_pdb100
	target	pident	alnlen	mismatch	gapopen	qstart	qend	tstart	tend	Prob	eval	bits	qlen	tlen	qaln	taln	tca	tseq	taxid	taxname
job	6hxx-assembly1.cif.gz_AA Potato virus Y	12.7	157	117	7	19	171	38	178	0.998	0.148	93	172	224	SNRVMSATEASQRLRGLMHHCGVNGQADSVMMAFHKAILLAHAKNSSSVIQPARANIYIKGGSVINF-YTDVLHFLGDDSRRFFRAYADMVRQVLREIRNAYEAGDMRWAEDIRDLDWIAEDRGLSRHKDLVADSADA---CTQLTRQEAVAIRQSK	SNTRATQSQFDTWYEAVQL---AYDIGETEMPTVMNGLMVWCIENGTSPNINGVWVM-MDGDEQVEYPLKPIVENAKPTLRQIMAHFSDVAEAYI-EMRNKKEPY----------MPRYGLVRNL-RDGSLARYAFDFYEVTSRTPVRAREAHIQMK	226.204,239.317,276.273,226.639,239.295,272.473,223.790,239.587,270.033,223.711,236.886,267.378,223.146,236.773,263.619,221.133,234.195,261.696,223.230,233.603,258.557,226.514,234.628,260.196,229.771,233.589,258.562,232.295,230.759,259.089,229.886,228.179,257.683,229.409,226.079,254.535,228.642,228.609,251.793,228.824,227.729,248.061,232.024,228.460,246.149,232.754,228.940,242.448,236.379,229.179…	VPRIKAITSKMRMPKSKGATVLNLEHLLEYAPQQIDISNTRATQSQFDTWYEAVQLAYDIGETEMPTVMNGLMVWCIENGTSPNINGVWVMMDGDEQVEYPLKPIVENAKPTLRQIMAHFSDVAEAYIEMRNKKEPYMPRYGLVRNLRDGSLARYAFDFYEVTSRTPVRAREAHIQMKAAALKSAQSRLFGLDGGISTQEENTERHTTEDVSPSMHTLLGVKNM	12216	Potato virus Y
job	8acc-assembly1.cif.gz_A CryoEM structure of sweet potato mild mottle virus VLP	14.2	190	116	11	4	171	28	192	0.986	0.189	81	172	231	YAAAIHEGEVSFTVTSNRVMSATEASQRLRGLMHHCGVNGQADSVMMAFHKAILLAHAKNSSSVIQ--PARANIYIKGG----SVIN--------FYTDVLHFLGDDSRRFFRAYADMVRQVLREIRNAYEAG-----DMRWAEDIRDLDWIAEDRGL--SRHKDLVADS-ADACTQLTRQEAVAIRQSK	YIEKIKAYVPHSNLIESGLASEAQLTSWIENTCRDYQVSM--DVFMTTVLPAWIVNCIINGTSQERTNEHTWRAVIMANMEDQEVLYYPIKPIIVNAQPTL-------RQVMRHFGE---QAVAQYMNSLQAGKPFTVK------------GAVTAGYANVQDAWLGIDFLRDT-MQLTTKQMEVKHQII	107.772,168.270,80.417,110.913,170.397,80.645,110.000,171.392,84.211,108.625,168.716,86.542,107.846,170.726,89.698,109.820,170.244,92.923,107.545,168.367,95.397,109.673,168.102,98.568,106.500,168.383,100.651,107.556,165.485,102.924,105.223,164.261,105.694,102.098,163.281,103.724,102.016,159.500,104.139,104.068,159.593,107.352,101.556,159.606,110.198,102.179,162.391,112.712,100.775,162.357,116.273…	VTFEPPRVTGFGALWIPRQQRNYMTTAYIEKIKAYVPHSNLIESGLASEAQLTSWIENTCRDYQVSMDVFMTTVLPAWIVNCIINGTSQERTNEHTWRAVIMANMEDQEVLYYPIKPIIVNAQPTLRQVMRHFGEQAVAQYMNSLQAGKPFTVKGAVTAGYANVQDAWLGIDFLRDTMQLTTKQMEVKHQIIAANVTRRKIRVFALAAPGDGDELDTERHVVDDVARGRHS	41459	Sweet potato mild mottle virus
job	8acb-assembly1.cif.gz_A CryoEM structure of sweet potato feathery mottle virus VLP	12.5	176	130	8	2	171	21	178	0.981	0.394	79	172	220	YDYAAAIHEGEVSFTVTSNRVMSATEASQRLRGLMHH-CGVNGQADSVMMAFHKAILLAHAKNSSSVIQPARANIYIKGGSVINF-YTDVLHFLGDDSRRFFRAYADMVRQVLREIRNAYEAG--DMRWAEDIRDLDWIAEDRGL--SRHKDLVADSADACTQLTRQEAVAIRQSK	IINFQHLSTYEPEQFEVANTRSTQ----EQFQAWYEGVKGDYGVDDTGMGILLNGLMVWCIENGTSPNINGVWTM-MDGDEQVTYPIKPLLDHAVPTFRQIMTHFSDVAEAYI-EMRNRTKAYMPR------------YGLQRNLTDMSLARYAFDFYELHSTTPARAKEAHLQMK	48.814,123.663,91.114,49.496,125.554,94.344,52.701,125.131,96.326,52.186,123.412,99.676,53.772,124.894,102.802,55.405,122.450,105.216,55.445,122.809,109.002,56.735,120.009,111.233,56.484,119.587,115.003,55.840,116.884,117.626,57.846,113.920,116.273,59.344,112.292,119.375,58.237,114.633,122.222,58.643,113.927,125.969,55.124,112.518,126.525,55.374,112.175,130.299,51.769,110.964,130.699,50.658,110.2…	VPRVKMNANKKRQPMVNGRAIINFQHLSTYEPEQFEVANTRSTQEQFQAWYEGVKGDYGVDDTGMGILLNGLMVWCIENGTSPNINGVWTMMDGDEQVTYPIKPLLDHAVPTFRQIMTHFSDVAEAYIEMRNRTKAYMPRYGLQRNLTDMSLARYAFDFYELHSTTPARAKEAHLQMKAAALKNARNRLFGLDGNVSTQEEDTERHTTTDVTRNIHNLLG	12844	Sweet potato feathery mottle virus
job	6r7g-assembly1.cif.gz_A Atomic structure of potato virus X, the prototype of the Alphaflexiviridae family	12.9	186	124	9	1	171	6	168	0.9	0.9989	67	172	209	PYDYAAAIHEGEVSFTVTSNRVMSATEASQRLRGLMHHCGVNGQADSVMMAFHKAILLAHAKNSSSVIQPARANIYIKGGSVINFYTDVLHF-LGDDSRRFFRAYADMVRQVLREIRNAYEAGDMRWAEDIRDLDWIAEDRGL-SRHKDLVADSADACT-------------QLTRQEAVAIRQSK	TIPDGDFFSTARA--IVASNAVATN-EDLSKIEAI---WKDMKVPTDTMAQAAWDLVRHCADVGSSAQTEMIDTGPYSNG--ISRARLAAAIKEVCTLRQFCMKYAPVVWNWM----LTNNSPPANW-----------QAQGFKPEHKFAAFDFFNGVTNPAAIMPKEGLIRPPSEAEMNAAQTAA	206.634,139.880,138.225,207.774,142.524,135.744,206.541,144.203,132.588,202.770,144.542,132.610,202.588,142.109,135.571,204.335,144.430,138.050,202.596,144.712,141.430,202.374,148.276,142.826,203.861,148.561,146.283,202.761,151.835,147.916,205.533,154.152,146.723,203.449,154.685,143.573,200.226,155.626,145.369,201.872,158.208,147.663,203.979,159.909,144.970,202.251,159.727,141.588,199.533,162.277…	ASGLFTIPDGDFFSTARAIVASNAVATNEDLSKIEAIWKDMKVPTDTMAQAAWDLVRHCADVGSSAQTEMIDTGPYSNGISRARLAAAIKEVCTLRQFCMKYAPVVWNWMLTNNSPPANWQAQGFKPEHKFAAFDFFNGVTNPAAIMPKEGLIRPPSEAEMNAAQTAAFVKITKARAQSNDFASLDAAVTRGRITGTTTAEAVVTLPPP	12183	Potato virus X
job	5a2t-assembly1.cif.gz_A The Molecular Basis for Flexibility in the Flexible Filamentous Plant Viruses	10.8	185	121	11	5	171	9	167	0.537	1.049	52	172	204	AAAIHEGEVSFTVTSNRVMSATEASQRLRGLMHHCGVNGQADSVMMAFHKAILLAHAK--NSSSVIQPARANIYIKGGSVINFYTDVLHFLGDDSRRFFR-AYADMVRQVLREIRNAYEAGDMRWAEDIRDLDWIAEDRGLSRHKDLVADSADA-------CTQLT--------RQEAVAIRQSK	KDDLAAIEP--KPASANVPNT----KQWIGIQAGLIKAGATDANFMKVLLGLSLEAFDRGSSEATTWD-----GITEGVE---HRAAANAI-KEANCPIHKVTYYLAKPTF-AIRQSKNLPPANFA----------KKNVPSQYKWCAFDAFDGLYDPTCLASELPYDAPSEIDRMAYATFKTIQ	-8.846,56.818,8.794,-5.147,56.955,7.872,-5.194,53.261,7.000,-7.799,53.944,4.311,-5.463,56.376,2.563,-3.477,55.377,-0.510,0.233,55.386,0.266,1.171,56.068,-3.375,3.959,54.153,-5.128,6.072,57.298,-5.317,6.253,57.182,-1.534,6.759,53.412,-1.412,9.872,53.737,-3.578,11.084,56.522,-1.289,11.281,54.116,1.664,14.342,52.182,0.454,14.282,49.654,3.307,16.963,47.121,4.200,16.500,43.369,4.733,16.293,42.447,8.41…	QPWEAIFTKDDLAAIEPKPASANVPNTKQWIGIQAGLIKAGATDANFMKVLLGLSLEAFDRGSSEATTWDGITEGVEHRAAANAIKEANCPIHKVTYYLAKPTFAIRQSKNLPPANFAKKNVPSQYKWCAFDAFDGLYDPTCLASELPYDAPSEIDRMAYATFKTIQIKIANDQKGFNLNYNPNVTQARLPNAPLPALPEPTSD	35286	Bamboo mosaic virus
job	6hxz-assembly1.cif.gz_a Virus-like Particles based on Potato Virus Y	12	174	131	9	2	172	22	176	0.505	3.235	51	172	176	YDYAAAIHEGEVSFTVTSNRVMSATEASQRLRGLMHHCGVNGQADSVMMAFHKAILLAHAKNSSSVIQPARANI-YIKGGSVI--NFYTDVLHFLGDDSRRFFRAYADMVRQVLREIRNAYEAGDMRWAEDIRDLDWIAEDRGLSRHKDLVADSADACTQLTRQEAVAIRQSKA	VLNLEHLLEYAPQQIDISNTRATQSQFDTWYEAVQLAYDIGETE---MPTVMNGLMVWCIENGTS--PNINGVWVMMDGDEQVEYPLK-PIVENAKPTLRQIMAHFSDVAEAYI-EMRNKKEPY----------MPRYGLVRNL-RDGSLARYAFDFY-EVTSRTPVRAREAHI	241.213,160.214,88.137,238.890,162.659,89.883,239.453,163.762,93.509,236.795,162.192,95.742,235.743,163.992,98.917,236.915,162.322,102.126,233.836,162.543,104.331,234.606,162.260,108.030,232.155,160.775,110.531,231.459,162.506,113.826,231.385,159.804,116.461,228.189,158.302,117.852,229.268,159.485,121.278,228.092,156.861,123.730,227.824,158.192,127.276,230.209,156.981,129.970,230.405,157.266,133.…	TVPRIKAITSKMRMPKSKGATVLNLEHLLEYAPQQIDISNTRATQSQFDTWYEAVQLAYDIGETEMPTVMNGLMVWCIENGTSPNINGVWVMMDGDEQVEYPLKPIVENAKPTLRQIMAHFSDVAEAYIEMRNKKEPYMPRYGLVRNLRDGSLARYAFDFYEVTSRTPVRAREAHI	12216	Potato virus Y
job	5odv-assembly1.cif.gz_A Structure of Watermelon mosaic virus potyvirus.	12.5	167	128	6	8	171	26	177	0.326	5.278	45	172	207	IHEGEVSFTVTSNRVMSATEASQRLRGLMHHCGVNGQADSVMMAFHKAILLAHAKNSSSVIQPARANIYI-KGGSVINFYTDVLHFLGDDSRRFFRAYADMVRQVLREIRNAYEAG--DMRWAEDIRDLDWIAEDRGLSRHKDLVADSADACTQLTRQEAVAIRQSK	LLEYKPNQVDLFNTRATKTQFESWYSAVKVEYDLN---DEQMGVIMNGFMVWCIDNGTSPDVNGVWVMMDGEEQVEYPLKPIV-ENAKPTLRQIMHHFSDAAEAYI-EMRNSESPYMPRYGLLRNLRD----------RELARYAFDFYEVTSKTPNRAREAIAQMK	165.018,75.779,47.757,163.127,75.897,51.054,163.583,77.023,54.646,161.675,77.740,57.848,160.054,80.942,59.066,162.178,81.692,62.138,165.955,81.574,61.765,168.694,81.524,64.385,170.219,84.640,62.802,167.153,86.707,63.700,167.767,89.298,66.396,166.914,87.795,69.773,167.712,88.103,73.495,171.379,87.963,74.502,171.802,87.417,78.277,174.956,85.450,77.588,177.122,86.108,74.576,176.512,82.480,73.553,173…	PRLQKITKKMNLPTVGGKIILSLDHLLEYKPNQVDLFNTRATKTQFESWYSAVKVEYDLNDEQMGVIMNGFMVWCIDNGTSPDVNGVWVMMDGEEQVEYPLKPIVENAKPTLRQIMHHFSDAAEAYIEMRNSESPYMPRYGLLRNLRDRELARYAFDFYEVTSKTPNRAREAIAQMKAAALAGINSRLFGLDGNISTNSENTERHTA	146500	Watermelon mosaic virus
job	4lrv-assembly1.cif.gz_A-2 Crystal structure of DndE from Escherichia coli B7A involved in DNA phosphorothioation modification	14.4	97	67	3	16	112	1	81	0.045	5.821	23	172	107	TVTSNRVMSATEASQRLRGLMHHCGVNGQADSVMMAFHKAILLAHAKNSSSVIQPARANIYIKGGSVINFYTDVLHFLGDDSRRFFRAYADMVRQVL	SMLPNRMALSRQTEDQLKKLKGYTGIT-------PNIAARLAFFRSVESEFRYSPERDSKKLDGTLVLD----KITWLGETLQ-----ATELVLKML	75.864,25.530,-1.672,77.287,23.819,-4.664,74.406,24.831,-6.830,75.206,28.288,-8.203,73.347,31.495,-7.263,71.286,31.236,-10.461,70.419,28.682,-13.138,68.283,27.874,-16.152,66.236,24.848,-17.243,66.024,23.516,-20.795,63.606,24.904,-23.338,61.884,21.510,-23.513,61.318,21.627,-19.727,60.223,25.289,-19.501,57.560,24.628,-22.117,56.129,21.704,-20.116,56.161,23.809,-16.945,54.135,26.453,-18.820,51.469,2…	SMLPNRMALSRQTEDQLKKLKGYTGITPNIAARLAFFRSVESEFRYSPERDSKKLDGTLVLDKITWLGETLQATELVLKMLYPQLEQKALIKAWAAHVEDGIAALRN	340184	Escherichia coli B7A
job	4pwx-assembly1.cif.gz_C Crystal structure of an ATP-bound Get3-Get4-Get5 complex from S.cerevisiae	12.5	135	88	6	23	135	146	272	0.045	9.975	23	172	276	MSATEASQRLRGLMHHCGVNGQADSVMMAFHKAILLAHAKNSSSV-----------------IQPARANIYIKGGSVINFYTDVLHFLGDDSRRFFRAYADMVRQ-----VLREIRNAYEAGDMRWAEDIRDLDW	GTHDSMIKYVDLLWDWLCQVDDIEDSTVAEFFSRLVFNYLFISNISFAHESKDIFLERFIEKFHPKYEKI-DKNGYEIVFFEDY-----SDLN-FLQ-LLLITCQTADASYFLNLKNHYLDFSQAYKSELEFLGQ	180.566,-17.688,65.652,183.563,-18.377,63.416,185.563,-21.402,64.562,182.486,-23.538,63.912,181.664,-21.835,60.610,184.606,-23.292,58.687,184.782,-26.634,60.504,181.178,-26.985,59.351,182.513,-26.423,55.855,185.355,-28.878,56.488,182.873,-31.640,57.313,180.445,-30.633,54.573,183.381,-31.294,52.274,184.746,-27.775,51.860,188.475,-27.978,52.558,189.279,-24.943,50.423,186.672,-22.919,52.326,187.827,…	KTLQRFENKIKAGDYYEAHQTLRTIANRYVRSKSYEHAIELISQGALSFLKAKQGGSGTDLIFYLLEVYDLAEVKVDDISVARLVRLIAELDPSEPNLKDVITGMNNWSIKFSEYKFGDPYLHNTIGSKLLEGDFVYEAERYFMLGTHDSMIKYVDLLWDWLCQVDDIEDSTVAEFFSRLVFNYLFISNISFAHESKDIFLERFIEKFHPKYEKIDKNGYEIVFFEDYSDLNFLQLLLITCQTADASYFLNLKNHYLDFSQAYKSELEFLGQEYFN	559292	Saccharomyces cerevisiae S288C

## Sheet: alis_BFVD
	target	pident	alnlen	mismatch	gapopen	qstart	qend	tstart	tend	Prob	eval	bits	qlen	tlen	qaln	taln	tca	tseq	taxid	taxname
job	A0A0A0P5L9_unrelaxed_rank_001_alphafold2_ptm_model_1_seed_000	15.8	195	124	10	1	171	6	184	1	0.001421	153	172	207	PYDYAAAIHEGEV-----SFTVTSNRVMSATEASQRLRGLMHHC--GVNGQADSVMMAFHKAILLAHAKNSSS-VIQPARANI--YIKGGSVINF-YTDVLHFL--------GDDSRRFFRAYADMVRQVLREIRNAYEAGDMRWAE----DIRDLDWIAEDRGLSRH-KDLVADSADACTQLTRQEAVAIRQSK	SNDSSNKGALTQTPSKLSSVSISDKRLLTGAVKDAAKIKFFTGITAKYPSINIADTNTHLGMLLHGYAIRTTSKQASEPEGEFVNYTLGETEYSFTEKDYLNIFDSIPRITGNNKPRVFCRSFATEYLDFF-----------LKNSSTLPNNPR-----ALSQGLPPGYHYLAADFLDACDKLTLHEAAAAVKAK	3.387,-3.811,-80.125,2.098,-2.857,-76.562,3.377,-3.494,-73.062,1.016,-3.176,-70.438,-0.540,-1.951,-67.625,-1.858,-0.389,-64.875,-3.314,2.686,-63.562,-3.232,1.654,-59.844,-5.570,4.629,-59.062,-6.992,2.451,-56.219,-5.555,4.402,-53.344,-6.215,8.086,-54.094,-9.703,7.945,-52.375,-8.383,6.656,-49.000,-5.910,9.633,-48.375,-8.797,12.227,-48.031,-11.078,10.281,-45.656,-11.109,11.945,-42.219,-11.484,9.023,…	MPENDSNDSSNKGALTQTPSKLSSVSISDKRLLTGAVKDAAKIKFFTGITAKYPSINIADTNTHLGMLLHGYAIRTTSKQASEPEGEFVNYTLGETEYSFTEKDYLNIFDSIPRITGNNKPRVFCRSFATEYLDFFLKNSSTLPNNPRALSQGLPPGYHYLAADFLDACDKLTLHEAAAAVKAKDHALASKQVADQFVANVYEIGKH	656190	Carrot yellow leaf virus
job	A0A7D7F0V6_3_unrelaxed_rank_001_alphafold2_ptm_model_3_seed_000	15	166	119	4	12	171	999	1148	1	0.01058	141	172	1190	EVSFTVTSNRVMSATEASQRLRGLMHHCGVNGQADSVMMAFHKAILLAHAKNSSSVIQPARANIYIKG----GSVINFYTDVLHFLGDDSRRFFRAYADMVRQVLREIRNAYEAGDMRWAEDIRDLDWIAEDRG--LSRHKDLVADSADACTQLTRQEAVAIRQSK	KVATTNLYNNVATTEEIETWCRTVKETSQPPITTEADFKKLCLAFILWCANNGTSSELDTTSSFPVHATATQDIMVPVA-PWIAATNGQLRRHMRFFSEVCIVLL---------------KQFKMIPRLAMQRGITLSSAYYYAFDFIVITPQIGREVRDVLAKSK	35.201,-55.031,24.829,37.580,-53.253,22.303,38.307,-53.965,18.717,40.541,-51.889,16.553,41.366,-52.115,12.913,41.543,-51.260,9.369,41.033,-52.913,6.026,39.063,-54.176,3.182,36.535,-56.172,1.342,33.304,-56.956,-0.560,30.179,-59.093,-0.261,27.059,-59.554,-2.521,23.683,-60.987,-1.289,20.351,-60.714,0.361,16.725,-60.398,0.175,13.326,-58.845,-0.219,11.136,-57.708,2.669,7.609,-57.127,1.262,5.364,-54.52…	GEYRQTGISMDTRLQSKTVPNGPNALGIQMWNFVKHDVTGTTFNLQPLINDDEINSGSICLIYECDCGRERLSEGVFNGGRWNLHTLNANIIWNKTAISKAFDTLCFARVEKPINQQPALNGISEITPFDNSNTLQADFINMDSFSRRYVAFLGGDGTVLLGGIWHTYYIITNLHLLKYDGEITVIASHTTFKINRPDVVSFKGIDVCLIPIPVGKLTLSRDTRVRINVAPCEPCKVMLLTKYSNNRLGVMHTSQTVIATRARENRWNYAVKTGSGQCGSPVVRVDSSVPEIIGVHSNTTMTDHANQFAGFDERVIKALTIRPDSMVPSPWQFSYELAGYSFERVNAKVDGLQICYKPLQSKDSKTSMPPWVSSEVGDRVWESFAKVPQHMLTTTMYKG…	2755144	Grapevine-associated poty-like virus 1
job	Q80SF3_unrelaxed_rank_001_alphafold2_ptm_model_2_seed_000	14.2	176	124	8	2	171	58	212	1	0.009593	127	172	251	YDYAAAIHEGEVSFTVTSNRVMSATEASQRLRGLMHHCGVNGQADSVMMAFHKAILLAHAKNSSSVIQPARANIYIKGG----SVINFYTD--VLHFLGDDSRRFFRAYADMVRQVLREIRNAYEAGDMRWAEDIRDLDWIAEDRGLSRHKDLVADSADACTQLTRQEAVAIRQSK	INIET-LADAPEGYMNTFASVATETQRRKWEETTRGDFGI--TDDEKWEKLLIAASVYFADNGTSPNFDEELTMEVNGGLNSIKEYPVR-PFVVRAKKISTLRRIFRCYSIETKL--------------MFVK-LRRVPQWAIKHGCLDEI--VFDFMIPDQFTSRTALETLKQTK	73.312,77.812,-24.094,73.312,76.250,-27.547,72.500,73.125,-29.312,72.250,69.562,-30.250,71.500,66.062,-30.469,69.438,63.781,-32.469,66.438,61.719,-33.250,66.312,58.250,-34.188,64.188,55.812,-35.688,61.781,53.844,-37.438,58.500,52.844,-39.375,55.562,51.312,-40.656,51.781,51.344,-41.000,49.125,49.094,-42.062,45.750,50.031,-43.281,42.188,49.562,-43.312,39.031,50.969,-43.500,36.812,53.750,-43.938,33.…	SGKDDPDPIVPPVSDTDLTNLAAAPPANTRSRAVVPRGTSDWNLPEPKMRMLGFKSKINIETLADAPEGYMNTFASVATETQRRKWEETTRGDFGITDDEKWEKLLIAASVYFADNGTSPNFDEELTMEVNGGLNSIKEYPVRPFVVRAKKISTLRRIFRCYSIETKLMFVKLRRVPQWAIKHGCLDEIVFDFMIPDQFTSRTALETLKQTKLAAIGVGTSNSLLTSEQTNMRTTETRRRNDYDGHEALLR	12466	Barley mild mosaic virus
job	A0A346RTU9_unrelaxed_rank_001_alphafold2_ptm_model_3_seed_000	15.4	188	115	11	2	171	71	232	1	0.008698	127	172	280	YDYAAAI----HEGEVSFTVTSNRVMSATEASQRLRGLMHHCGVNGQ--ADSVMMAFHKAILLAHAKNSSSVIQPARANIYI----KGGSVINFYTDVLHF---LGDDSRRFFRAYADMVRQVLREIRNAYEAG---DMRWAEDIRDLDWIAEDRGL--SRHKDLVADSADACTQLTRQEAVAIRQSK	IDESTLKSIPYHQMH-----FDNTTATEDQVKAWETFCKQKYGGTGQALSDSHFNKLKVAFIYWCADNGTSENHDFDAKTKIPTGPNTSMELPLR-PFLEGSKSVGL--RKIMRFYSDLTVLLLK------KRGTLTR------------WAIKRGIRQKEMIPFAFDFLKFDHKVTAVVREILTQAK	-47.062,-7.547,-44.875,-49.188,-10.031,-42.812,-49.062,-12.688,-40.375,-48.531,-14.898,-37.688,-50.000,-16.047,-34.594,-50.906,-16.219,-31.000,-50.125,-19.359,-29.016,-52.000,-19.203,-25.750,-51.594,-22.344,-23.625,-53.250,-22.625,-20.328,-53.688,-22.625,-16.734,-53.375,-24.391,-13.523,-52.719,-24.516,-9.953,-51.344,-24.172,-6.516,-49.562,-22.859,-3.604,-46.938,-23.906,-1.136,-43.938,-22.797,0.82…	MDIGEERRLQSSEEMSAMADPPTGPVSRTPPGSNIIGPTAAGEATTWNLGTLSTEQIELAMIPSLSGTPVIDESTLKSIPYHQMHFDNTTATEDQVKAWETFCKQKYGGTGQALSDSHFNKLKVAFIYWCADNGTSENHDFDAKTKIPTGPNTSMELPLRPFLEGSKSVGLRKIMRFYSDLTVLLLKKRGTLTRWAIKRGIRQKEMIPFAFDFLKFDHKVTAVVREILTQAKAGALGSGTKRAMLTDGNVSQGTSYERHTTRDVSEYEHGPSGTGHAMIM	2306727	Areca palm necrotic ringspot virus
job	Q9QNG0_unrelaxed_rank_001_alphafold2_ptm_model_2_seed_000	12.9	177	130	5	1	171	90	248	1	0.03598	121	172	278	PYDYAAAIHEGEVSFTVTSNRVMSATEASQRLRGLMHHCGVNGQADSVMMAFHKAILLAHAKNSSSVIQPARANIYIKGG----SVINFYTDVLHFLGDDSR--RFFRAYADMVRQVLREIRNAYEAGDMRWAEDIRDLDWIAEDRGLSRHKDLVADSADACTQLTRQEAVAIRQSK	LRIPIAKLKSVPKSVMQHDNSIALDSELTAWADAVRTSLGI--TTDEAWQNTLIPFLGWCCNNGASDKHSENQKMQVDAGKATLSEVSLA-PFIVHARLHGGLRRIMRAYSDETVLLINE---------------GKLVPRWAMRHGASANAAYAFDFFVPRPWMNPQDIEISKQAR	23.125,-15.586,53.656,19.656,-14.164,54.750,19.766,-11.102,52.375,20.656,-13.133,49.312,17.703,-15.445,49.969,15.328,-12.516,50.188,16.422,-11.047,46.906,16.078,-14.414,45.156,12.586,-14.773,46.531,11.648,-11.328,45.250,12.977,-12.109,41.812,11.047,-15.297,41.688,7.906,-13.469,42.688,8.398,-10.961,39.906,8.914,-13.680,37.375,5.832,-15.484,38.500,3.799,-12.289,38.219,5.027,-11.734,34.688,4.105,-15…	QKEAARVAAADKARADAADAARKQKVEADRVEAARVKKAAADTANLTATKVAATDDGKITTDSGTKRTSAATEVTWTLPTMKQANAGLKLRIPIAKLKSVPKSVMQHDNSIALDSELTAWADAVRTSLGITTDEAWQNTLIPFLGWCCNNGASDKHSENQKMQVDAGKATLSEVSLAPFIVHARLHGGLRRIMRAYSDETVLLINEGKLVPRWAMRHGASANAAYAFDFFVPRPWMNPQDIEISKQARLAALGTGTNNTMLTSDTTNLRKTTNHRVLD	35285	Wheat spindle streak mosaic virus
job	J9UMT1_unrelaxed_rank_001_alphafold2_ptm_model_2_seed_000	12.5	167	110	9	18	171	178	321	1	0.02554	119	172	370	TSNRVMSATEASQRLRGLMHHCGVNGQADSVMMAFHKAILLAHAKNSSSVIQPAR--ANIYIKGGSV--INFY---TDVLHFLGDDSRRFFRAYADMVRQVLREIRNAYEAG----DMRWAEDIRDLDWIAEDRGL--SRHKDLVADSADACTQLTRQEAVAIRQSK	TTSTMATQAQLTSWVEEVKQ--ALALKTDDAWTVVITNWCIWCANNGTSSEVDTSQTMEIRDGFGKVQAIPIEVFVNPAVENGG--LRKIMRHFSGITHEIL-------KAGKRMTA------------WGNKRGFTEKSMIPYAFDYYVVTNTTPKTVREQLAQSK	40.750,2.791,20.297,40.469,0.551,17.188,38.281,-1.919,19.016,35.938,0.693,20.172,35.688,2.170,16.688,34.875,-1.197,15.250,32.219,-1.769,17.781,30.766,1.644,17.062,30.797,0.924,13.312,29.109,-2.389,13.797,26.453,-0.946,16.030,25.828,2.055,13.859,25.469,0.072,10.672,23.875,-3.146,12.000,20.797,-2.875,9.766,22.812,-2.439,6.656,25.062,-5.348,7.469,22.047,-7.629,8.148,20.484,-6.602,4.922,23.672,-7.328…	VMHTYLVWLLVTHKDVLLYAQENGLGSVCYMDPCQVFALHYGSSKGLEDVKFDNEDESADEDDGDITPDLELQMDVGNLIPEKEKNSQNVNTSDGGKNASNSAAGESSKPPENNAGKGADQGDVDPPQGDPLVDDEVVEWVIPKMSPNIGTSPIPVINGKKLWKRGVLKSIPKMMFNTTSTMATQAQLTSWVEEVKQALALKTDDAWTVVITNWCIWCANNGTSSEVDTSQTMEIRDGFGKVQAIPIEVFVNPAVENGGLRKIMRHFSGITHEILKAGKRMTAWGNKRGFTEKSMIPYAFDYYVVTNTTPKTVREQLAQSKAAAIGSGVTRKMVLDGNIQGSHASYERHVDTDNSEYEHGNDVDQRPYLT	48200	Narcissus latent virus
job	A0A6B9L1T2_3_unrelaxed_rank_001_alphafold2_ptm_model_3_seed_000	12.6	182	126	10	3	171	807	968	1	0.01904	117	172	1014	DYAAAIHEGEVSFT--VTSNRVMSATEASQRLRGLMHHCGVNGQADSVMMAFHKAILLAHAKNSSS---VIQPARANIYIKGGSVI--NFYTDVLHFLGDDSRRFFRAYADMVRQVLREIRNAYEAG----DMRWAEDIRDLDWIAEDRGL--SRHKDLVADSADACTQLTRQEAVAIRQSK	TPSVVKQLLNYNPDQMLMRADVAPQESVSEWIEKVKADLGVN---DVEIMTIIQAFMVWCINSGTSKESISQ-EFWQADDGRGNVMQYPLKPFVVNAGVS-LRSIMRNLSPIAEA---WIKERNRKGTWISA------------WALRAGLSDKRYAHVGFDFWVASNASPHNDLHYHALMT	-24.562,9.359,9.594,-21.312,11.469,9.664,-21.922,12.305,13.336,-22.891,8.977,14.922,-20.312,6.840,16.688,-20.094,3.484,18.375,-17.828,3.105,21.359,-16.422,-0.047,22.891,-14.273,-0.492,25.969,-14.117,-4.332,26.094,-16.922,-4.488,28.734,-19.734,-2.727,27.016,-20.625,-1.010,23.719,-22.391,2.320,23.609,-23.547,4.723,20.969,-22.984,8.461,20.656,-22.203,11.297,18.453,-19.172,13.312,17.438,-19.172,17.18…	KGYVVRLGNGLMTINGFGFGQYICTNLHFMGTEDVNGSKTDLIVQSRFGVQNYKCAQKIGCHPIKEHDLCLIPVAFDAPRFRNKLRMRKPVQGENILMVTPKYTEIGMQLLISDTSVTFNKPEFGTYWRHFITTTRGLCGSLLIATSDGCVVGLHGLGGGDKVGWNYFTPICDELIQELNKPVSQGSCYSFSDDMINRGSIVLKRSASIFPTVRKIIDLATYQSGNFGDKFCGGNIVKVGEIARQTSLKHVIRGVRREYLKFLELNSQHQWALMYLNNRLPSVLSLESFYKDFLKYDEPVIVGMIDKQCAETAFTRVVRILERAGFTKGSIQYVWDPKEIVKDMNLDAAMGAMYFGKKKDWFRGLTDEELIEAHHASLLQLLKGECGVWSGSLKAELRP…	1955171	Potyvirus sp.
job	A8QWX3_unrelaxed_rank_001_alphafold2_ptm_model_3_seed_000	9.9	171	132	7	6	171	298	451	1	0.03779	116	172	497	AAIHEGEVSFTVTSNRVMSATEASQRLRGLMHHCGVNGQADSVMMAFHKAILLAHAKNSSSVIQPARANIYIKG-GSVINFYTDVLHFLGDDSRRFFRAYADMVRQVLREIRNAYEAG--DMRWAEDIRDLDWIAEDRGL--SRHKDLVADSADACTQLTRQEAVAIRQSK	EHLLDYAPEQIHLSNTRALQSQFASWYEGVKNDYDV---TDEQMQIILNGLMVWCIENGTSPNINGYWVMMDGDEQVEYPI-KPLIDHAKPSFRQIMAHFSNLAEAYIEK-RNSEKPYMPR------------YGLQRNLTDMSLARYAFDFYEMTSKTPVRAREAHIQMK	-16.922,9.914,-5.082,-13.922,11.625,-6.762,-11.469,11.992,-3.725,-11.758,15.727,-4.645,-15.398,15.625,-3.688,-15.133,14.242,-0.188,-14.961,17.688,1.299,-17.891,18.984,-0.694,-19.906,15.914,-0.023,-19.125,16.030,3.602,-20.188,19.719,3.768,-23.438,18.922,1.993,-24.219,16.140,4.480,-23.422,18.438,7.430,-25.719,21.141,6.035,-28.406,18.547,5.441,-28.188,17.297,9.047,-28.328,20.766,10.500,-31.203,21.73…	GQPSTVVDNTLMVLVAMRYSLRRLGINYKDQNSRCVFFANGDDLIVSVPPSDEWILDSLQEPFSELGLSYDFGERTKERSELWFMSHQGILIEDQYIPKLEPERIVSILEWDRAEQPEHRLEAICASMIEAWGYKELLHEIRLFYRWVIEQAPYSQLVSEGKAPYISETALRCLYMSEHGESDISPYLRALIEGAKKEELDNEGGEVTHQSGEGVDAGRVKGEDSSSKPADKQATEKKNKVSGQTQPQSRQSEMEVPQVRDRDVNVGTSGTFTIPRLKGISSKLTIPKIKTKAVVNLEHLLDYAPEQIHLSNTRALQSQFASWYEGVKNDYDVTDEQMQIILNGLMVWCIENGTSPNINGYWVMMDGDEQVEYPIKPLIDHAKPSFRQIMAHFSNLAEA…	52280	Chilli veinal mottle virus
job	Q66YC8_unrelaxed_rank_001_alphafold2_ptm_model_3_seed_000	11.1	171	130	7	6	171	448	601	1	0.03598	116	172	647	AAIHEGEVSFTVTSNRVMSATEASQRLRGLMHHCGVNGQADSVMMAFHKAILLAHAKNSSSVIQPARANIYIKGG-SVINFYTDVLHFLGDDSRRFFRAYADMVRQVLREIRNAYEAG--DMRWAEDIRDLDWIAEDRGL--SRHKDLVADSADACTQLTRQEAVAIRQSK	DHLITYAPREEDISNVYATQVQFEAWYEGAMSSYGV---TREQFDVMVNGFIVWCIDNGTSPNLNGEWVMMDGEEQVTFSL-QPMIEHAKPTLRQVMAHYSNVAETYI-VMRNAEKPYMPR------------YGLQRNLTDMSLARYAFDFYRVTSKTPPRAREAVFQMK	-33.094,12.602,16.187,-31.578,11.914,19.734,-28.453,14.000,19.141,-30.453,17.016,18.156,-32.781,16.672,21.141,-29.906,16.172,23.484,-28.078,19.047,22.016,-31.141,21.281,22.406,-31.578,20.250,26.062,-27.906,21.078,26.766,-28.234,24.484,25.016,-31.375,25.281,27.047,-29.625,24.281,30.188,-26.656,26.578,29.422,-28.922,29.562,28.844,-31.047,28.703,31.906,-27.875,28.641,34.000,-26.594,31.891,32.500,-29…	STVVDNTLMVILSVFYTLLKCGIEIENYENDFRFFANGDDLIIAINPEIEQILDKFKDHFEQLGLHYDFTSRTTDKSELWFMSHKAIKYNNMWIPKLEEARIVSILEWDRSSKPEHRLEAICAAMIEAWGYTWLVHEIRKFYQWTLEQMPYTQLAKEGKAPYIAETALKKLYTGIDTTKEEIEVYLRALEDNDDSIEINFVTGNKNKFAEVAAITNGTGIVLVQTPLNLTEVQGTRQEIIMCKAKLAFQKLQTPVLVEDTSLELIGCNRMPGPYVKFFSNETIIDMVTCSEKTAAQAICTFALYDGKTMEIVEGISNGDIVYEERGHNGFGWDCIFQDKQTGKTYAEMSPLEKNQVSHRAAALKRLQEVLRRKGETQTEVRHQSGDVKNAGVAPPSKDK…	291286	Euphorbia ringspot virus
job	A0A8A0XY56_unrelaxed_rank_001_alphafold2_ptm_model_2_seed_000	13.9	194	124	13	1	171	39	212	1	0.01726	114	172	236	PYDYAAAIHEGEVSFTVTSNRVMSAT---EASQRLRGLMHHCGVNGQA-DSVMMAFHKAILLAHAKNSSSVI-QPARANI-YIKGGS--VINFYTDVLHF--------LGDDS-RRFFRAYADMVRQVLREIRNAYEAGDMRWAEDIRDLD----WIAEDRGL-SRHKDLVADS-ADACTQLTRQEAVAIRQSK	GAGSTIVNTTELSHLFVSDIRKLDEKKLEMANNHFRSCLTNVFGPIPDKEAAFKAALPAILYFFRIHTTSGEAKHEQTSVNFVLGNVRVTIS-ESDLIEAAKTCPQLRMYSNSIRAWCRSNEKTYIDYSR-----------------QNPDLPSSARATRIGLPAHYSWLEADFLTG--EHLTDEERAALMIAT	18.266,-40.406,-72.375,21.766,-39.062,-71.812,22.500,-37.719,-68.188,24.969,-34.781,-68.688,26.984,-34.156,-65.438,26.875,-30.578,-63.781,30.031,-28.281,-64.125,30.812,-27.844,-60.469,33.625,-30.250,-59.781,36.656,-28.625,-61.281,37.562,-25.750,-59.125,39.219,-27.375,-56.156,42.844,-27.891,-57.125,44.969,-24.875,-57.406,46.000,-22.531,-54.688,49.188,-23.812,-53.031,51.156,-20.891,-51.594,52.094,-…	MATTPSKDAQDLQQITATTPPPSAPPQSTPPPQNSLIAGAGSTIVNTTELSHLFVSDIRKLDEKKLEMANNHFRSCLTNVFGPIPDKEAAFKAALPAILYFFRIHTTSGEAKHEQTSVNFVLGNVRVTISESDLIEAAKTCPQLRMYSNSIRAWCRSNEKTYIDYSRQNPDLPSSARATRIGLPAHYSWLEADFLTGEHLTDEERAALMIATKVALSRAAVTPEAKIISLTQLGRV	349945	unclassified Closterovirus
job	C7B985_unrelaxed_rank_001_alphafold2_ptm_model_2_seed_000	16.3	196	116	14	1	171	64	236	1	0.008698	112	172	263	PYDYAAAIHEGEVSFTVTSNRVMSATEAS---QRLRG-LMHHC-GVNGQADSVMMAFHKAILLAHAKNS-SS--VIQPARANI---YIKGGSVINFYTDVLHFL----------GDDSRRFFRAYADMVRQVLREIRNAYEAGDMRWAEDIR---DLDWIAEDRGLSRHKDLVADS-ADACTQLTRQEAVAIRQSK	DYSKA---DLSRIMVKVSRPDAMSESDSNLYKEVIVEYLKNNCTGGAEPDKVLVVAFFV-ALCQYALNSGTSVKAISDRTVDLSFGYDNQKYTVK----AGHFLSYAQSRTSGHPNALRRFMRSSLETVKQ-------LQDVGL--------IYSNGVVAAKHGVVKEFRNSYADFDTGHLDRMSNDDLAALMLAK	-36.375,-2.346,-48.656,-33.094,-2.492,-50.219,-29.438,-3.102,-50.094,-26.531,-2.199,-52.000,-23.016,-3.135,-51.625,-19.750,-2.588,-53.000,-16.516,-4.309,-52.250,-12.883,-4.234,-52.938,-9.688,-3.455,-54.469,-6.234,-4.457,-53.281,-3.693,-3.240,-55.781,-0.201,-4.902,-55.594,2.615,-3.422,-57.594,5.641,-1.392,-57.375,8.930,-3.486,-57.500,11.789,-1.231,-58.250,15.180,-2.822,-58.406,18.141,-3.166,-55.90…	MENLSGNANFDETNTSRVNSDGIGSHMEHDDDDRSVNGPPSDEINNHTTRSVHGRDHTSGNIGDYSKADLSRIMVKVSRPDAMSESDSNLYKEVIVEYLKNNCTGGAEPDKVLVVAFFVALCQYALNSGTSVKAISDRTVDLSFGYDNQKYTVKAGHFLSYAQSRTSGHPNALRRFMRSSLETVKQLQDVGLIYSNGVVAAKHGVVKEFRNSYADFDTGHLDRMSNDDLAALMLAKCHALKKSEGNSRTIYNTVQLADMKHPC	52135	Tomato infectious chlorosis virus
job	A0A2S1CTY2_unrelaxed_rank_001_alphafold2_ptm_model_3_seed_000	11.6	171	129	7	6	171	141	294	1	0.04596	112	172	340	AAIHEGEVSFTVTSNRVMSATEASQRLRGLMHHCGVNGQADSVMMAFHKAILLAHAKNSSSVIQPARANIYIKGGSVINF-YTDVLHFLGDDSRRFFRAYADMVRQVLREIRNAYEAG--DMRWAEDIRDLDWIAEDRGL--SRHKDLVADSADACTQLTRQEAVAIRQSK	DHLLLYNPEQVDLSNTRATRKQFDTWYDGVKRDYE---LDDSSMQIILNGLMVWCIENGTSPNINGMWVM-MDGEEQIEYPIKPLIDHAKPTFRQIMAHFSNVAEAYIEK-RNQEKAYMPR------------YGLQRNLTDMSLARYAFDFYEVTSKTPARAREAHIQMK	-0.534,-52.781,-5.430,3.123,-52.156,-4.621,4.613,-48.562,-4.691,7.562,-48.156,-7.266,10.172,-45.719,-6.078,12.773,-46.344,-8.789,14.352,-49.281,-6.805,17.891,-48.031,-6.414,20.219,-51.125,-6.504,21.812,-51.812,-3.082,25.188,-51.344,-4.797,24.062,-47.875,-5.973,22.781,-47.031,-2.498,26.125,-47.969,-0.932,27.891,-45.719,-3.352,25.484,-42.812,-2.654,25.766,-43.062,1.066,29.109,-44.812,1.811,31.125,-…	EVGKAPYIAESALRKLYLDRDADQSAIEVYLRAIFEDFTTQPEDLFVYHQSGEDTLDAGATIPSKAKKQEGASFAQGTTATTEGFEPAEDPTNGRKQQTVISLDKDVNVGSIGTFAVPRLKGLATKMNMPRVRGKAAMNLDHLLLYNPEQVDLSNTRATRKQFDTWYDGVKRDYELDDSSMQIILNGLMVWCIENGTSPNINGMWVMMDGEEQIEYPIKPLIDHAKPTFRQIMAHFSNVAEAYIEKRNQEKAYMPRYGLQRNLTDMSLARYAFDFYEVTSKTPARAREAHIQMKAAALRGVQSKLFGLDGNVSTMEENTERHTAEDVNRTMHSLLGVRGV	79917	Japanese yam mosaic virus
job	A0A142FG83_2_unrelaxed_rank_001_alphafold2_ptm_model_3_seed_000	11.3	167	111	9	18	171	1120	1262	1	0.04377	112	172	1311	TSNRVMSATEASQRLRGLMHHCGVNGQADSVMMAFHKAILLAHAKNSSSVIQPARA--NIYIKG-GSVIN--FYT-DVLHFLGDDSRRFFRAYADMVRQVLREIRNAYEAGDMRWAEDIRDLDWI-----AEDRGL--SRHKDLVADSADACTQLTRQEAVAIRQSK	TTSQMVTQNQLEKWIEDVKR--DLATTSNSDFYICLSSWCLWCANNGTSPELDTSQFMEIHANGQVTGVPIQIFVEPAILHGG--LRKVMRRFSKMTSRML--------------------AEGGRMTSWGIKRGFTDRALIPYAFDFFVQTETTPRTIREQLNQGK	44.281,-50.531,35.969,43.656,-53.781,33.906,40.062,-54.219,35.281,39.250,-50.406,34.531,40.594,-50.781,30.906,38.469,-53.969,30.500,35.344,-52.281,31.875,36.062,-49.156,29.703,36.562,-51.344,26.672,33.344,-53.312,27.531,31.344,-50.062,27.875,32.844,-48.781,24.578,31.953,-52.094,22.953,28.391,-51.844,24.328,28.219,-48.188,23.141,29.547,-49.281,19.734,27.125,-52.188,19.641,24.203,-49.844,20.578,25.…	FRDAIVIGRKKAIWAVMILCCAAFAGLAWWLLWDDDEGLNNTENKERRDEICNHVLEMKGKAFNRDRRNPAMQDHFDTADFYMRDDEDFQTLRSRRKTSSGPNDAISPAMRYAMKSRPFITLYDINVDSEVASAEFQDHNGQAFYETANPLKNMNLVRKHLEEHKQKNGTQLFWSDESDFDIFCKITKTDGTVMKVKLTPHEPTKRSKHGTQGFSNMEDCYRQTGQAEILHHPTQALEMATRLPDNKTNLQIADMVGRVTMSEGTIHCILYKDFIIMPAHAMITKLPMEITFKHYTIKIGTLPEAYCFPGFDVMLIKRPTNLAPTRCHATLATATDGMIVQMLHKKSVSDKTTLTITAPIHQRPDWRWAHQIPTVSGMCGAPVIDVASGKIVGIHVMAD…	596957	Yam chlorotic necrotic mosaic virus
job	A0A6M2YYF0_unrelaxed_rank_001_alphafold2_ptm_model_2_seed_000	17.1	187	111	11	3	171	254	414	1	0.02432	111	172	452	DYAAAIHEGEVSFTVTSNRVMSATEASQRLRGLMHHCGVNGQADSVMMAFHKAILLAHAKNSSSVIQPARANIYIKGGSVINFYTDVLHFLGDD--SRRFFRAYADMVRQVLREIRNAYEAGD--MRWAEDIRDLDWIAEDRGL-SRHKDLVADSADACT-------------QLTRQEAVAIRQSK	SIDALLVRNTV---PESNNMATA-EELARISAKVQ---ALGAPEEHLAEVFWDVAKYCATAGSSPAVNPQGTIQL-GGRTITRDMV-FAVIKEYSTLRRVCRSYAPITWN------NMLLNNQPPANW-----------DAKGFTEDTKFAAFDVFDAVTNKAAIQPLEGLIRHPTQAERIAYATHK	57.219,46.812,-40.312,54.500,48.469,-38.062,55.188,47.531,-34.312,51.812,47.156,-32.500,52.531,48.125,-28.750,49.906,46.719,-26.266,50.094,48.406,-22.766,47.812,46.375,-20.359,47.281,48.156,-16.906,45.562,45.781,-14.336,44.094,47.438,-11.195,42.906,45.031,-8.398,40.406,46.500,-5.867,39.688,44.438,-2.723,36.719,45.719,-0.567,35.562,44.062,2.836,31.812,44.656,3.539,30.531,44.031,7.250,27.219,42.219…	MLVTIFIISLTVVVTRTELKGYITIGLNAITLAATSVPVQLTSSLSYYYSRPLSYCLINLRIGGSLTDLHVVYRTAVRSISFPGGFRFALHFLFTVELWLHCDHYGRICKAFELRIQQGVHGFCKRTKTFRVTLGLQCGILITMGNENEQDTDPKLAGRKGTRTDVNSLVHTEEQLRDPNYGRRQVNDVNVSEHDSYSELMKKYEDRFNKLKESCFRDLSSVSISNSGWETGRPKAVIADNLKGDAANIFTRPSIDALLVRNTVPESNNMATAEELARISAKVQALGAPEEHLAEVFWDVAKYCATAGSSPAVNPQGTIQLGGRTITRDMVFAVIKEYSTLRRVCRSYAPITWNNMLLNNQPPANWDAKGFTEDTKFAAFDVFDAVTNKAAIQPLEGLI…	2594106	Garlic yellow virus
job	O41898_unrelaxed_rank_001_alphafold2_ptm_model_3_seed_000	10.5	180	129	7	1	171	226	382	1	0.05591	109	172	421	PYDYAAAIHEGEVSFTVTSNRVMSATEASQRLRGLMHHCGVNGQADSVMMAFHKAILLAHAKNSSSVIQPARANIYIK----GGSVINFYTDVLHFLGDD--SRRFFRAYADMVRQVLREIRNAYEAGDMRWAEDIRDLDWIAEDRGLSRHK---DLVADSADACTQLTRQEAVAIRQSK	TKIPIDLIAQVPEGYVETLSIKATTSQHQKWVQDVRSDLGI--TDDDTWHKVIAPACIFFGDNGTSEDMDEDQVIEVKSGLNSTQELPAK-PFIRHARRNATLRKIMRHYSFETKLLFMK---------------MRRIPHWAVKHGCVDEIVFDFMIPDAF-----TSRQAVEKLKQTK	-25.828,5.488,24.156,-23.000,5.590,21.672,-19.406,5.375,23.094,-16.250,5.918,21.141,-13.281,6.758,23.312,-13.641,10.281,24.781,-16.844,11.008,22.609,-19.953,9.812,24.312,-23.688,10.289,23.500,-26.359,9.461,26.031,-30.125,9.430,25.797,-31.734,10.695,28.938,-35.406,10.312,29.859,-37.250,13.562,30.609,-38.000,12.289,34.125,-34.312,11.641,34.781,-33.281,14.938,33.375,-35.812,16.688,35.625,-34.469,14.…	FVCNGDDNKFAISPEFYWKYGCDFSPYLSELGLKYEFDEITDDICLNPYMSLTMTPTELGIGFSLAPQRIVAIVQWSRAGGVLHAYLAAIAACIESFNTQRLYMLMRTYALYLMDRHKHEIAALAELKGMEAMKLPTSWDIAIMHYVDMPDYYQYGDMTTANIVILDDGVPDSEDSMTYLQAGPGDGENLAETENPPRTGDLPIIPKTQATWSLPTIKPKAIGFTTKIPIDLIAQVPEGYVETLSIKATTSQHQKWVQDVRSDLGITDDDTWHKVIAPACIFFGDNGTSEDMDEDQVIEVKSGLNSTQELPAKPFIRHARRNATLRKIMRHYSFETKLLFMKMRRIPHWAVKHGCVDEIVFDFMIPDAFTSRQAVEKLKQTKISAIGVGTSNYMLTSET…	59500	Rice necrosis mosaic virus
job	A0A8A2IDZ5_unrelaxed_rank_001_alphafold2_ptm_model_3_seed_000	10.2	175	131	7	4	171	1050	1205	1	0.06166	109	172	1250	YAAAIHEGEVSFTVTSNRVMSATEASQRLRGLMHHCGVNGQADSVMMAFHKAILLAHAKNSSSVIQPARANIYI-KGGSVINFYTDVLHFLGDDSRRFFRAYADMVRQVLREIRNAYEAG----DMRWAEDIRDLDWIAEDRGL--SRHKDLVADSADACTQLTRQEAVAIRQSK	NLNHLLQYNPQQIDISNTRATQTQFEKWYEGVRNDYGLN---DNEMQVMLNGLMVWCIENGTSPDLSGVWVMMDGETQVDYPI-KPLIEHATPSFRQIMAHFSNAAEA---YIAKRNATERYMPR------------YGIKRNLTDISLARYAFDFYEVNSKTPDRAREAHMQMK	-36.844,83.562,16.797,-36.969,80.062,15.414,-39.531,79.938,12.414,-42.969,78.312,13.164,-41.906,75.375,10.938,-38.719,74.812,12.852,-40.594,75.062,16.172,-43.156,72.625,14.891,-40.406,70.188,13.750,-38.719,70.562,17.062,-42.062,70.125,18.859,-42.875,67.125,16.672,-39.312,65.938,17.266,-39.531,66.812,20.938,-43.031,65.250,21.156,-41.688,62.219,19.172,-38.688,62.312,21.547,-40.844,62.781,24.688,-42…	GFSARQRQKLRFKSAANAKLGREVYGDDGTIEHYFGEAYTKKGNKKGKMHGMGVKTRKFVATYGFKPEDYSYVRYLDPLTGETLDESPQTDISMVQEHFGDIRNKYMESDSFDRQSLIANNVIKAYYVRNSAKTALEVDLTPHNPLKVCDTKLTIAGFPDREAELRQTGPPRTISVDQVPPPTKSVLHEGKSLCQGMRNYNGIASVVCHLKNTSGKGRSLFGVGYNSFIITNRHLFKENNGELIVKSQHGKFVVKNTTTLRMAPVGKTDLLIIRMPKDFPPFHSRARFRAMKAGDKVCMIGVDYQENHIASKVSETSIISEGMGEFGCHWISTNDGDCGNPLVSVSDGYIVGLHSLSTSTGDQNFFAKIPEFFEEKVLRRIDDLTWSKHWSYNINELSW…	12205	Papaya ringspot virus
job	A0A6M3SMV1_unrelaxed_rank_001_alphafold2_ptm_model_1_seed_000	9.2	184	136	9	4	171	27	195	1	0.04168	108	172	199	YAAAIHEGEVSFTVTSNRVMSATEA---SQRLRGLMHHCGVNGQADSVMMAFHKAILLAHAKNSSSVIQ--PARA--NIYIKGG-SVINFYTDVLHFLGDD------SRRFFRAYADMVRQVLREIRNAYEAGDMRWAEDIRDLDWIAEDRG-LSRHKDLVADSADACTQ-LTRQEAVAIRQSK	DPTKLKDIKV--FSNRADVMSDQDEATFAKCMKDFATIVFGKEPDEKEFLTFYISLVQCWLNQSTSMKNAKQMNLANTLMHGDQKKTWRTADFINYVKGNLPHVPNPFRQYARAHEHEIEIL-------------KATGKVTVDHHLQAKHGVLPQFWNVPADYVNGSLMNISEDDLAANLLMK	12.328,21.438,-10.562,15.539,22.562,-12.219,14.422,25.078,-15.062,15.836,24.922,-18.609,17.609,28.141,-17.391,19.359,25.922,-14.672,20.562,23.562,-17.469,21.531,26.391,-19.875,23.250,28.891,-17.406,26.938,29.297,-18.531,28.781,25.875,-18.594,30.922,25.922,-21.750,32.406,22.672,-20.203,32.844,20.438,-23.344,33.531,17.547,-21.016,33.000,14.289,-22.906,31.984,11.680,-20.188,34.562,9.555,-22.031,37.1…	GVTKKDIDGDNKSTYNPRDLITADHMDPTKLKDIKVFSNRADVMSDQDEATFAKCMKDFATIVFGKEPDEKEFLTFYISLVQCWLNQSTSMKNAKQMNLANTLMHGDQKKTWRTADFINYVKGNLPHVPNPFRQYARAHEHEIEILKATGKVTVDHHLQAKHGVLPQFWNVPADYVNGSLMNISEDDLAANLLMKCQAG	51330	Cucurbit yellow stunting disorder virus
job	Q9Q6Z9_unrelaxed_rank_001_alphafold2_ptm_model_2_seed_000	14.8	189	126	10	2	171	4	176	1	0.03263	107	172	204	YDYAAAIHEGEVSFTVTSNRVMSATEASQRLRGLMHHCGVNGQADSVMMAFHKAILLAHAKNSSSV---IQPAR--ANIYIKGGSVIN-FYTDVLHFL-------GDDSR--RFFRAYADMVRQVLREIRNAYEAG---DMRWAEDIRDLDWIAEDRGL-SRHKDLVADSADACTQLTRQEAVAIRQSK	AEPISAIATFE-NVSLADQTCLHGEDCDKLRRDFEECLKLKGVPEDKLGLALGLCLYSCATIGTSNKVSVQPTSTFIKASFGSGKELFLTHGELRSFLDSQKLLEGKPNKLRCFCRTFQKDYISFAKE----YRGRLPPIAR-----------ANRHGLPAEDHYLAADFISTSTELTDLQQGRLLLAR	46.219,-20.219,17.453,42.438,-19.094,17.656,40.406,-21.766,15.758,37.844,-19.656,13.773,34.500,-21.500,14.359,33.188,-23.141,11.023,30.656,-20.578,9.320,28.234,-23.609,9.586,28.000,-22.969,13.383,26.469,-19.500,13.008,22.766,-20.047,14.250,20.297,-18.750,11.586,19.766,-15.141,12.664,16.578,-15.992,14.625,15.234,-12.641,15.930,17.406,-10.055,14.172,15.703,-6.664,14.594,17.219,-4.038,12.391,16.203,…	MGSAEPISAIATFENVSLADQTCLHGEDCDKLRRDFEECLKLKGVPEDKLGLALGLCLYSCATIGTSNKVSVQPTSTFIKASFGSGKELFLTHGELRSFLDSQKLLEGKPNKLRCFCRTFQKDYISFAKEYRGRLPPIARANRHGLPAEDHYLAADFISTSTELTDLQQGRLLLARENATHTEFSSESPVTSLKQLGRGLATGK	12161	Beet yellows virus
job	Q0GK48_unrelaxed_rank_001_alphafold2_ptm_model_1_seed_000	11.6	189	126	12	1	171	3	168	1	0.02316	106	172	195	PYDYAAAIHEGEVSFTVTSNRVMSATEASQRLRGLMHHCGVN--GQADSVMMAFHKAILLAHAKNSSSVIQPAR----ANIYIKG-GSVINFYTDVLHFLGDDSR---------RFFRAYADMVRQVLREIRNAYEAGDMRWAEDIRDLDWIAEDRGLSRHKDLVADSADAC--TQLTRQEAVAIRQSK	EVRYS-----DITGLSVGNSTATNTADAALVAKDILAKVKETNPTLTDDHL-NLIWGVVLLRLAVR-TTSEKSLGFEETTFKIGDVEYKIK-DEDFVNVVDKHVKTRFEKNPLRHWARGSNAAYLDIARKTPN-----------EI--MSARALKCGL--PKDVGYLCADFLVGSGLSDFERTCYLQAQ	3.971,38.875,-21.938,4.105,37.656,-18.297,6.953,34.938,-18.391,5.344,31.812,-16.812,8.211,29.984,-14.859,8.266,26.297,-13.953,8.102,27.625,-10.305,4.703,29.031,-11.211,3.277,25.531,-11.531,1.480,24.844,-8.148,0.112,21.328,-8.422,1.087,19.328,-11.562,-0.911,16.155,-11.844,-0.010,13.906,-14.805,-2.893,11.617,-15.727,-2.209,7.805,-15.656,-5.062,6.102,-17.453,-3.961,3.025,-15.609,-4.441,4.629,-12.117…	MPEVRYSDITGLSVGNSTATNTADAALVAKDILAKVKETNPTLTDDHLNLIWGVVLLRLAVRTTSEKSLGFEETTFKIGDVEYKIKDEDFVNVVDKHVKTRFEKNPLRHWARGSNAAYLDIARKTPNEIMSARALKCGLPKDVGYLCADFLVGSGLSDFERTCYLQAQNHMLAEKAGIPATGTLTTIANLGYYKA	399314	Strawberry chlorotic fleck-associated virus
job	A0A6G8R412_unrelaxed_rank_001_alphafold2_ptm_model_1_seed_000	14.1	184	126	12	5	171	54	222	1	0.02682	106	172	247	AAAIHEGEVSFTVTSNRVMSAT---EASQRLRG-LMHHCGVNGQADSVMMAFHKAILLAHAKNSSSVIQ--PARA--NIYIKGGS--VINFY---TDVLHFLGDDSR---RFFRAYADMVRQVLREIRNAYEAGDMRWAEDIRDLDWIAEDRGLSRHKDLVADSADACTQ-LTRQEAVAIRQSK	YNELRK--VKVHSTRGDTLTITQEATFEQLLEGFCKRIIGEVPLTDKIFAGFYMSMLQAMVNQGTSLKAAGNPNLENTFEVD-GQRFLWRTADLINEVIPRMPDASNAIRRYARSHENIIQNFI----NSQLITP--------DYHLQYKHGVLPSHVRGTGDYINGSLMNITDDQLIANLLMK	52.344,-6.371,-4.941,49.906,-8.258,-6.980,47.344,-10.539,-8.242,46.094,-13.164,-10.234,43.344,-15.562,-11.031,42.531,-18.625,-12.883,40.750,-21.844,-12.953,37.844,-23.109,-14.703,34.812,-22.797,-17.109,31.359,-24.406,-16.906,29.609,-24.969,-20.250,27.141,-22.938,-22.422,24.469,-25.109,-23.797,23.422,-24.375,-27.422,19.719,-24.750,-28.406,18.141,-23.125,-31.391,14.438,-22.281,-31.469,12.016,-19.51…	MGDNDNSQALVIPDRNSDGDDQNLGRRDDSNALVPGHPNRSAAWALLNPDTINYNELRKVKVHSTRGDTLTITQEATFEQLLEGFCKRIIGEVPLTDKIFAGFYMSMLQAMVNQGTSLKAAGNPNLENTFEVDGQRFLWRTADLINEVIPRMPDASNAIRRYARSHENIIQNFINSQLITPDYHLQYKHGVLPSHVRGTGDYINGSLMNITDDQLIANLLMKKNALCKGSEGKQLYNVNQLASITGC	2709776	Sedum sarmentosum crinivirus
job	A0A6C0N4W0_unrelaxed_rank_001_alphafold2_ptm_model_1_seed_000	11.9	192	131	13	4	171	96	273	1	0.03426	106	172	298	YAAAIHEGEVSFTVTSNRVMSATEASQRLRGL-MHHCG-------VNGQADSVMMA-FHKAILLAHAKNSSSV----IQPARANIYIKGGS-VINFYTDVLHFL--GDD-------SRRFFRAYADMVRQVLREIRNAYEAGDMRWAEDIRDLDWIAEDRGLSRHKDLVADSADACTQL-TRQEAVAIRQSK	VNLNALSGSVDFVCQAPDELSPEQKQLVTQHFKIFFAKKVFGLQSENELSTK-MWANAFASLCISISEQWTSKTNASNPDTHNSFKVDNRSYDWTQK-ALWDYINSVNALKAIPNVLRRYGRTCHETIKRTLNEINYV---PSGR-------L--AAKNGSVSNYRKNITDFTPSYKEFSTAEEQSSALATK	45.531,17.438,-36.250,43.281,15.461,-33.906,39.875,15.508,-35.938,38.469,16.641,-32.561,40.688,19.750,-32.594,39.438,20.547,-36.094,35.812,20.250,-34.938,36.469,22.500,-31.953,38.062,25.109,-34.031,35.125,25.250,-36.375,32.375,25.125,-33.750,31.938,28.891,-33.312,31.484,29.391,-37.000,29.047,26.453,-37.250,26.875,27.875,-34.500,26.562,31.094,-36.250,25.625,29.328,-39.469,22.969,27.109,-37.719,21.…	MDRLNLLRNDLAAIRTALAKAENVRTTTERVALETFQDNLDIYLEAAGTNIDRSFLDSIKDLQFPRPAINTRIASANRPTAADVNSQNPALEDDIVNLNALSGSVDFVCQAPDELSPEQKQLVTQHFKIFFAKKVFGLQSENELSTKMWANAFASLCISISEQWTSKTNASNPDTHNSFKVDNRSYDWTQKALWDYINSVNALKAIPNVLRRYGRTCHETIKRTLNEINYVPSGRLAAKNGSVSNYRKNITDFTPSYKEFSTAEEQSSALATKDYAITKSGMGKTIVHTAQIVGNTRR	2707181	Areca yellow-leaf-disease associated virus
job	Q65730_3_unrelaxed_rank_001_alphafold2_ptm_model_3_seed_000	10.6	179	133	9	5	171	822	985	1	0.03779	106	172	1031	AAAIHEGEVSFTVTSNRVMSATEASQRLRGLMHHCGVNGQADSVMM-AFHKAILLAHAKNSSSVI--QPARANIYIKGGS------VINFYTDVLHFLGDDSRRFFRAYADMVRQVLREIRNAYEAGDMRWAEDIRDLDWIAEDRGLSRHKDLVADSADA---CTQLTRQEAVAIRQSK	IEKVRKYLPDPQQIDLRYSTQQELNDWIKASADGLG---QTEEAFIDNILPGWIVHCIVNTTSSENRKAGSWRCVTNAGTADEEQVLYDI-EPMYSAANPTMRAIMRHFSDLARLVIAE---SFKQGRP-------LIPKGYIKAGV-LDASSAAAACDFVVRDRHDTATFVQVQNQVL	13.766,-35.844,1.337,16.750,-36.250,3.996,18.281,-32.656,3.773,20.438,-31.688,0.851,20.344,-28.453,-1.344,20.828,-29.000,-5.059,21.422,-26.469,-7.754,18.984,-25.859,-10.602,18.891,-23.734,-13.719,15.797,-21.781,-14.711,15.445,-20.750,-18.375,12.156,-19.328,-19.500,9.508,-21.469,-17.938,11.688,-24.469,-17.594,13.703,-25.891,-14.664,16.734,-28.125,-15.117,17.750,-30.156,-12.086,19.562,-33.344,-11.1…	GPSGYLNGLITGSKLLAPYHFVKDISSDSQDPSRMIARFGTYNLGNILNLQVVKFTMIDLIGLDLPVEFQPRRTLKCFRVPVIGEKAVLVLSRYSKEGWKSCVSAETEITPYGENEELLWRHRITTEVGDCGATMVALSDQKIVGFHSLGGISMNYFVPVTQELLDFLSSKTEKPLVPWRFSEDQVDVGGLYIHNDFDKFPFVKTIQKLVGFQNGHMIKYCGEGFTPVARSENRLSRQHVISGQRESFIHFVEASSKWRPLITPMLGRLQPSALNREAYYKDVLKYDKPIRLGTVHEEAFQSAVINVIRILENAGFERGGVKACFDYGKIFNDLNLDAAMGALYAGKKKDYFVEATDEEIEEMFLRSAGKICANGHGVWSALLKAELRPAEKVAANKTR…	42631	Brome streak mosaic virus
job	B2KPC8_unrelaxed_rank_001_alphafold2_ptm_model_1_seed_000	13.2	158	115	7	19	171	1	141	1	0.1224	104	172	160	SNRVMSATEASQRLRGLMHHCGVNGQADSVMMAFHKAILLAHAKNSSSVIQPARANIYI-KGGSVINFYTDVLHFLGDDSRRFFRAYADMVRQVLREIRNAYEAG--DMRWAEDIRDLDWIAEDRGL--SRHKDLVADSADACTQLTRQEAVAIRQSK	ANTRSTQEQFQAWYEGVKGDYGV---DDAGMGILLNGLMVWCIENGTSPNINGVWTMMDGDEQVTYPI-KPLLDHAVPTFRQIMTHFSDVAEAYI-EMRNRTKAYMPR------------YGLQRNLTDMSLARYAFDFYELHSTTPARAKEAHLQMK	12.945,3.418,9.375,9.766,1.795,10.914,7.969,2.291,7.508,7.098,-1.481,7.047,5.051,-3.572,9.445,6.816,-6.508,11.133,6.426,-9.969,9.688,4.422,-10.867,12.711,2.057,-7.918,12.188,1.659,-8.828,8.539,0.892,-12.430,9.375,-1.677,-11.414,11.898,-3.246,-9.047,9.344,-3.266,-11.797,6.793,-4.922,-14.320,9.102,-7.504,-11.883,10.352,-8.516,-10.789,6.832,-8.562,-14.328,5.676,-10.898,-15.250,8.516,-13.297,-12.281,…	ANTRSTQEQFQAWYEGVKGDYGVDDAGMGILLNGLMVWCIENGTSPNINGVWTMMDGDEQVTYPIKPLLDHAVPTFRQIMTHFSDVAEAYIEMRNRTKAYMPRYGLQRNLTDMSLARYAFDFYELHSTTPARAKEAHLQMKAAALKNAKNRLFGLDENVS	12844	Sweet potato feathery mottle virus
job	G9FT49_unrelaxed_rank_001_alphafold2_ptm_model_5_seed_000	13.2	173	124	8	6	171	233	386	1	0.075	104	172	433	AAIHEGEVSFTVTSNRVMSATEASQRLRGLMHHCGVNGQADSVMMAFHKAILLAHAKNSSSVIQPARANIYIKGG-SVIN--FYTDVLHFLGDDSRRFFRAYADMVRQVLREIRNAYEAG--DMRWAEDIRDLDWIAEDRGL--SRHKDLVADSADACTQLTRQEAVAIRQSK	DHLTIYDPEQTSLSNTRATQEQFNAWYEGVKEDYGVN---DEQMGILLNGLMVWCIENGTSPNINGMWVMMDGDEQVTYPIKPLLD---HAVPTFRQIMTHFSDIAEAYIEK-RNRIKAYMPR------------YGLQRNLTDMSLARYAFDFYELHSNTPVRAREAHMQMK	42.938,-23.969,5.691,43.312,-26.812,3.182,40.781,-28.859,5.129,38.344,-25.938,5.238,38.688,-25.344,1.522,37.906,-28.984,1.000,34.688,-28.719,3.053,33.594,-25.609,1.191,33.969,-27.391,-2.123,31.953,-30.266,-0.938,29.312,-27.953,0.248,29.141,-26.047,-3.029,29.016,-29.281,-4.922,26.125,-30.328,-2.865,24.328,-26.953,-3.346,24.562,-27.188,-7.074,22.422,-30.391,-6.918,19.641,-28.703,-4.898,16.641,-26.9…	YDELLGRIRKFYAWILDQAPYSELAHQGRAPYIAESALRTLYTNITPTNTELSEYARVLAQMYEDSMENHEDNNVFHQSAEEIYDAGKTGNIGRGRGRGTVPPPPPPPGTPRTSDLPPAVQTGPLPPGAASKPPVIEEILQPESPRSKALREARGKAPATIPDSRGVDTSQTPSFTPGREQTMTQAPQRTSTGVRGRDVNAGTIGTFTVPRLQITHSKKRAPMANGRIVVNLDHLTIYDPEQTSLSNTRATQEQFNAWYEGVKEDYGVNDEQMGILLNGLMVWCIENGTSPNINGMWVMMDGDEQVTYPIKPLLDHAVPTFRQIMTHFSDIAEAYIEKRNRIKAYMPRYGLQRNLTDMSLARYAFDFYELHSNTPVRAREAHMQMKAAALKNAKNRLFG…	46619	Sweet potato virus G
job	A0A096ZN65_unrelaxed_rank_001_alphafold2_ptm_model_3_seed_000	12.1	165	112	8	18	171	97	239	1	0.0958	103	172	288	TSNRVMSATEASQRLRGLMHHCGVNGQADSVMMAFHKAILLAHAKNSSSVIQPARANI-YIKGGSVIN-----FYTDVLHFLGDDSRRFFRAYADMVRQVLREIRNAYEAG---DMRWAEDIRDLDWIAEDRGL--SRHKDLVADSADACTQLTRQEAVAIRQSK	ETTQMATSENFEKWMEAIRKNLG--TTTEADFQICLTSWCLWTANNGTSPELDPSQVMEVHANGQIIEVPISIFIEPAATLGGL--RKIMRRLSGVTSKIL------EEGGVMTA------------WGKKRGFTQRTMIPYAFDAYMQTDSTPKTVREQLNQSK	2.164,-12.203,35.500,0.078,-15.531,36.188,-3.746,-15.070,36.156,-4.883,-18.703,37.000,-8.664,-19.000,36.906,-9.422,-22.781,36.438,-13.125,-23.969,35.906,-16.609,-24.594,37.562,-18.094,-27.969,36.406,-21.609,-28.828,37.562,-24.219,-31.109,36.250,-26.891,-32.750,34.188,-30.594,-32.906,34.219,-32.406,-34.938,31.484,-36.250,-34.938,31.953,-38.312,-36.562,29.156,-42.094,-36.500,29.734,-44.969,-36.531,…	MDLTLAPTEQTTQKDKGKQHEQRRDGRPGPSTQPIETGDNNNNQPIEQLGDMHDEEIEWRIPAIAKSLRHISIPRVKGKAVWNQKILKKISKEQYYETTQMATSENFEKWMEAIRKNLGTTTEADFQICLTSWCLWTANNGTSPELDPSQVMEVHANGQIIEVPISIFIEPAATLGGLRKIMRRLSGVTSKILEEGGVMTAWGKKRGFTQRTMIPYAFDAYMQTDSTPKTVREQLNQSKAAAIGSGVQRALLLDGKLHRSKVSYERHTDEDRDEYEHSDNGDQGPSLY	1551382	Macluravirus YMCTCRI-03
job	Q6EV81_unrelaxed_rank_001_alphafold2_ptm_model_3_seed_000	12.6	189	120	13	1	171	90	251	1	0.02682	103	172	290	PYDYAAAIHEGEVSFTVTSNRVMSATEASQRLRGLMHHCGVNGQADSVMMAFHKAILLAHAKNSSSVIQPARANIYIKGGSVINFYTDVLHFLGDDSRRFFRA----YADMVRQVLREIRNAYEAGDMRWAEDIRDLDWIAEDRGL-SRHKDLVADSA-----DACTQLTR--------QEAVAIRQSK	RFSIDELFK---MKVGVVSNNM-ATTEQMAKIASDIAR---LGVPTEHVASVILQMVIMCACVSSSAFLDPEGSIEFENG-AVPVDSI-AAIM--KKHAGLRKVCRLYAPIVWNSM-LVRNQ--------------PQLMAS-YGLPYNTRFAAFDTSLRGLTKRLSNLSRGSSGDPLQLRSLPTTRTS	-60.031,-14.773,29.750,-58.969,-12.508,32.375,-60.031,-8.969,33.062,-58.750,-5.684,34.531,-57.469,-4.070,37.562,-58.875,-0.612,38.375,-57.375,0.843,41.531,-55.938,3.539,43.312,-53.656,5.590,45.125,-52.312,8.570,46.188,-50.469,11.359,47.156,-49.344,14.633,47.594,-48.344,18.016,47.438,-49.938,21.312,47.938,-52.000,24.359,46.906,-53.094,27.516,46.062,-54.875,30.266,44.594,-57.094,32.188,42.562,-59.0…	MQSRPEQESGSASETPARGRPTPSDAPRDEPTNYNNNAESLLEQRLTRLIEKLNAEKHNSNLRNVAFEIGRPSLEPTSAMRRNPANPYGRFSIDELFKMKVGVVSNNMATTEQMAKIASDIARLGVPTEHVASVILQMVIMCACVSSSAFLDPEGSIEFENGAVPVDSIAAIMKKHAGLRKVCRLYAPIVWNSMLVRNQPQLMASYGLPYNTRFAAFDTSLRGLTKRLSNLSRGSSGDPLQLRSLPTTRTSNLALDRSNRNERLGSLETEYTGGVQGAEIVRNHRYANNG	12173	Lily symptomless virus
job	E2DZ38_unrelaxed_rank_001_alphafold2_ptm_model_2_seed_000	13.8	173	125	8	5	171	34	188	1	0.08687	102	172	233	AAAIHEGEVSFTVTSNRVMSATEASQRLRGLMHHCGVNGQADSVMMAFHKAILLAHAKNSSSVIQPARANI-YIKGGSVINF-YTDVLHFLGDDSRRFFRAYADMVRQVLREIRNAYEAG--DMRWAEDIRDLDWIAEDRGL--SRHKDLVADSADACTQLTRQEAVAIRQSK	AEHLLAYKPEQIELYNTRATLRQFENWYTAIKKEYDV---TDEQMKIILDGLMVWCIENGTSPNLT--GNWTMMDGEEQVEYPLAPVLDNAKPTFRQIMAHFSDAAEAYI-EYRNATEKYMPR------------YGLQRNLTELSLARYAFDFYEMTSKTPTRAKEAHMQMK	-27.156,-22.047,-36.000,-24.719,-19.234,-37.188,-24.469,-19.578,-41.000,-23.078,-16.656,-42.781,-19.859,-15.461,-44.188,-19.766,-15.961,-48.062,-16.344,-14.711,-49.219,-14.008,-17.078,-51.562,-10.906,-16.484,-49.250,-11.016,-17.297,-45.406,-8.203,-15.234,-43.969,-6.324,-17.984,-42.000,-6.996,-17.094,-38.312,-3.707,-18.391,-36.906,-4.895,-20.453,-33.906,-3.490,-18.266,-31.000,-2.768,-21.594,-29.21…	VDAGTTGKFSVPRIKALSDKMRFPRVGKNVVLNAEHLLAYKPEQIELYNTRATLRQFENWYTAIKKEYDVTDEQMKIILDGLMVWCIENGTSPNLTGNWTMMDGEEQVEYPLAPVLDNAKPTFRQIMAHFSDAAEAYIEYRNATEKYMPRYGLQRNLTELSLARYAFDFYEMTSKTPTRAKEAHMQMKAAAVRGASNRLFGLDGNVNTTEEDTERHTAADVNKNQHTLLGIKM	43130	Onion yellow dwarf virus
job	Q83049_unrelaxed_rank_001_alphafold2_ptm_model_5_seed_000	13.4	194	128	14	2	171	45	222	1	0.02682	102	172	249	YDYAAA---IHEGEVSFTVTSNRVMSATEASQRLRGLM---HH---CGVNGQADSVMMAFHKAILLAHAK--NSSSVIQPARANI---YIKGGSVINFYTDVLHFLGDDSR-----RFFRAYA-DMVRQVLREIRNAYEAGDMRWAEDIR---DLDWIAEDRGLSRHKDLVADSADAC-TQLTRQEAVAIRQSK	ADIIGSISKEDLSKIVVRVDRHDALSANDV-QSFREAMINFMRDKDPNRNQPSDKLIIAMEVGVYQMVINLGTSAKLGNANNLEFTIAYDQETRTYKVADF-VNYM--QSRMRNSPNVVRQYARAMEKTI----NNIRSAGI--------INSNGVLAAKHGVLASYRNSYSDFAVGFGNDTTDAQLTSLMLAR	68.188,-49.969,-9.992,65.188,-50.500,-7.590,63.250,-47.750,-5.879,61.250,-49.281,-3.100,57.906,-50.438,-2.279,55.531,-48.875,0.070,52.500,-51.062,0.350,50.375,-50.406,3.314,47.000,-50.000,4.332,43.375,-49.250,3.666,42.125,-47.688,6.922,38.312,-48.000,6.723,37.062,-44.719,8.258,33.281,-44.719,8.328,31.312,-42.531,5.793,30.203,-39.688,8.132,30.531,-37.406,5.070,26.953,-37.812,4.027,25.125,-36.094,6…	MDTDGDNDVFGSGNDTRNNDDKKKEEMKQNISDNSQIISTRDHEADIIGSISKEDLSKIVVRVDRHDALSANDVQSFREAMINFMRDKDPNRNQPSDKLIIAMEVGVYQMVINLGTSAKLGNANNLEFTIAYDQETRTYKVADFVNYMQSRMRNSPNVVRQYARAMEKTINNIRSAGIINSNGVLAAKHGVLASYRNSYSDFAVGFGNDTTDAQLTSLMLARKQALCKGEGGSVEHYNTMQLANLKHPC	651355	Lettuce infectious yellows virus isolate 92
job	A0A0C4Y573_unrelaxed_rank_001_alphafold2_ptm_model_3_seed_000	15.3	163	107	8	1	158	62	198	1	0.05591	101	172	198	PYDYAAAIHEGEVSFTVTSNRVMSATEASQRLRGLMHHCGVNGQADSVMMAFHKAILLAHAKNSSSVIQPARANIYIKGGSVINFYTDVLHFLGDD-SRRFFRAYADMVRQVLREIRN----AYEAGDMRWAEDIRDLDWIAEDRGLSRHKDLVADSADACTQ	RFSIDELF---KMKVGVVSNNM-ATTEQMAKIASDIAGLGV---PTEHVAAVILQMVIMCACVSSSAFLDPEGSIEFENG-AVPVDSIAAIMKKHAGLRKVCRLYAPIVWNSM-LVRNQPPADWQAMGFQY-----------------NTRFAAFDTFDYVTN	22.391,-79.000,15.773,20.422,-75.562,15.883,21.500,-73.812,12.586,22.469,-70.375,14.195,19.656,-67.938,13.203,21.859,-66.750,10.242,18.578,-65.688,8.648,17.656,-63.031,11.234,21.031,-61.438,11.055,20.953,-61.375,7.316,17.484,-59.938,7.328,18.453,-57.250,9.859,21.516,-56.344,7.828,19.391,-56.125,4.703,16.891,-53.938,6.512,19.656,-51.625,7.711,21.078,-51.438,4.227,17.688,-50.594,2.904,17.141,-47.84…	DELPNYNNNAESLLEQRLTRLIEKLNAEKHNSNLRNVAFEIGRPSLEPTSAMRRNPANPYGRFSIDELFKMKVGVVSNNMATTEQMAKIASDIAGLGVPTEHVAAVILQMVIMCACVSSSAFLDPEGSIEFENGAVPVDSIAAIMKKHAGLRKVCRLYAPIVWNSMLVRNQPPADWQAMGFQYNTRFAAFDTFDYVTN	12173	Lily symptomless virus
job	E7CT68_unrelaxed_rank_001_alphafold2_ptm_model_3_seed_000	12.4	201	128	13	2	170	99	283	1	0.06166	101	172	312	YDYAAAIHEG----EVSFTVTSNRVMSATEAS---QRLRGLMHHC-GVNGQ----ADSVMMAFHKAILLAHAKNSSSVIQPARA-----NIYIKG-GSVINFYTDVLHFLGDD-----------SRRFFRAYADMVRQVLREIRNAYEAGDMRWAEDIRDLDWIAEDRGLSRH-KDLVADSA--DACTQLTRQEAVAIRQS	FSISDLIQKGVKLPTFKTQPQAANELTKEQVEFFYASLEEYFKYQVYNKGESEDLTDDENIAFIASYFASLIEQSTSREN-ANNKNLLNTFTLNDIEYTWDRAKF-LRFIDAKFSEKGYKVENIERRFGRSEFDKITAILQKV-------------DYKPSERLPTQWGVLDNTRAQISDFAAVYKSTS-TPKSQSAQVAA	63.875,-22.391,-24.203,62.438,-19.156,-22.484,61.094,-20.797,-19.281,57.562,-19.547,-19.797,56.875,-18.469,-16.219,53.625,-19.922,-14.789,52.406,-16.328,-14.570,52.688,-16.030,-18.359,50.781,-19.219,-18.844,47.906,-18.062,-16.672,47.656,-14.797,-18.422,47.438,-16.812,-21.578,44.812,-19.062,-20.031,42.688,-16.047,-19.125,42.938,-14.609,-22.594,41.906,-17.922,-24.078,39.031,-18.188,-21.688,37.719,-…	MAHRTLSVLFTQANNLYKESLKPAESRVGTYNDGVTSLINALRQILDTNPTFTAEQKRSLVTSAIYPDFLPTDIVSRLKNLLTDSRSVNTRDIDKKKNFSISDLIQKGVKLPTFKTQPQAANELTKEQVEFFYASLEEYFKYQVYNKGESEDLTDDENIAFIASYFASLIEQSTSRENANNKNLLNTFTLNDIEYTWDRAKFLRFIDAKFSEKGYKVENIERRFGRSEFDKITAILQKVDYKPSERLPTQWGVLDNTRAQISDFAAVYKSTSTPKSQSAQVAASEYATSRRGDNNTAVHVSQVLGRNNLQRR	937809	Cordyline virus 1
job	S4W2N7_unrelaxed_rank_001_alphafold2_ptm_model_1_seed_000	14	171	125	7	6	171	155	308	1	0.111	101	172	321	AAIHEGEVSFTVTSNRVMSATEASQRLRGLMHHCGVNGQADSVMMAFHKAILLAHAKNSSSVIQPARANIYIKGGSVINF-YTDVLHFLGDDSRRFFRAYADMVRQVLREIRNAYEAG--DMRWAEDIRDLDWIAEDRGL--SRHKDLVADSADACTQLTRQEAVAIRQSK	DHLTVYDPEQTNLSNTRATQEQFNAWYEGVKEDYGVN---DEQMGILLNGLMVWCIENGTSPNINGMWVM-MDGDEQVTYPIKPLLDHAVPTFRQIMTHFSDIAEAYIEK-RNRIKAYMPR------------YGLQRNLTDMSLARYAFDFYELHSNTPVRAREAHMQMK	27.828,23.578,-33.250,28.906,20.172,-32.500,27.484,16.859,-33.531,29.047,13.719,-33.844,27.875,10.328,-34.406,28.391,6.848,-35.250,28.172,3.398,-35.812,26.609,-0.083,-35.688,27.594,-3.301,-37.281,28.375,-6.777,-37.719,27.422,-10.461,-37.312,28.562,-13.930,-36.781,27.641,-17.172,-35.062,29.953,-20.141,-34.500,29.578,-22.875,-31.984,31.844,-24.922,-29.844,32.969,-26.203,-26.578,34.375,-26.453,-23.1…	STEETYDAGNTGNTGRGRGRGTAPPPPPPPGTPRTTGLPPAVQTGPLPPGAASKPPIIEEIPQPESPRSKALREAREKAPATVPDSRGVDTSQIPSFTPGREQTMTPAPQRTSTGVRDRDVNAGTVGTFTVPRLQIAHSRKRAPMANGRIVVNLDHLTVYDPEQTNLSNTRATQEQFNAWYEGVKEDYGVNDEQMGILLNGLMVWCIENGTSPNINGMWVMMDGDEQVTYPIKPLLDHAVPTFRQIMTHFSDIAEAYIEKRNRIKAYMPRYGLQRNLTDMSLARYAFDFYELHSNTPVRAREAHMQMKAAALKNAQNRLFG	46619	Sweet potato virus G
job	G9HZB8_2_unrelaxed_rank_001_alphafold2_ptm_model_3_seed_000	10.2	175	131	7	4	171	121	276	1	0.1006	100	172	323	YAAAIHEGEVSFTVTSNRVMSATEASQRLRGLMHHCGVNGQADSVMMAFHKAILLAHAKNSSSVIQPARANIYIKGGSVINF-YTDVLHFLGDDSRRFFRAYADMVRQVLREIRNAYEAG----DMRWAEDIRDLDWIAEDRGL--SRHKDLVADSADACTQLTRQEAVAIRQSK	NLDHLLEYKPNQEKLWNTRATDSQFSSWYEAVKQEYD---LDDTQMSIVMNGFMVWCIDNGTSPDVNGVWVM-MDGDEQVEYPLKPMVENAKPTMRQIMHHLSDAAEA---YIEMRCSTGSYMPR------------YGLLRNLRDKSLARYAFDLYEVTAKTSTRAREAVAQMK	-17.359,22.531,-5.934,-19.250,22.516,-9.289,-18.391,25.688,-11.406,-14.836,25.688,-12.711,-13.070,29.031,-11.430,-13.047,31.141,-14.719,-9.344,31.469,-15.109,-8.766,35.031,-16.609,-7.246,35.062,-20.250,-4.246,37.094,-18.828,-3.543,34.094,-16.469,-3.828,31.656,-19.328,-1.386,33.719,-21.547,1.096,33.500,-18.750,0.632,29.750,-18.359,1.124,28.984,-22.109,3.309,31.812,-23.562,5.109,32.906,-20.234,4.32…	LGKTPYIAETALKKLYTDKSASHSELSAYLAAITENHESECGETVSLQSEQRMSEALDAGAGAKKDKKVPSIGEKETPEGSGSGVKDKDVNVGTQGRVVPRLQKITKKMNLPMVKGNMILNLDHLLEYKPNQEKLWNTRATDSQFSSWYEAVKQEYDLDDTQMSIVMNGFMVWCIDNGTSPDVNGVWVMMDGDEQVEYPLKPMVENAKPTMRQIMHHLSDAAEAYIEMRCSTGSYMPRYGLLRNLRDKSLARYAFDLYEVTAKTSTRAREAVAQMKAAALSNVNNKLFGLDGNVATTSENTERHTARDVNQNMHTLLGMAPMQ	1072517	Blue squill virus A
job	A0A7G9U716_unrelaxed_rank_001_alphafold2_ptm_model_3_seed_000	14.2	189	122	14	3	171	56	224	0.999	0.04168	99	172	248	DYAAAIHEGEVSFTVTSNRVMSATEASQ---RLRGLMHHCGVNGQADSVMMAFHKAILLAHAKN-SSS--VIQPARA--NIYIKGGSVINFYT-DVLHFLGDD-------SRRFFRAYADMVRQVLREIRNAYEAG---DMRWAEDIRDLDWIAEDRGLSRHKDLVADSADACTQLTR-QEAVAIRQSK	DPNTF---SDIKVTADRGDTLNEEQNKKYEVKLKEYCQTITKVDVDEKTFLAFYCS-LIKMAKNQSTSIRNNNNPHLTNSFSV-ADKTFSYKTKDFLTFMAPHFTGVNNPFRRYMRKNEGRIKTI------SAAAGIDSDGH-------L--AAKHGTTSQFWGATSDFTNGCETNISDDDLAANYMQR	25.344,-23.469,-65.375,22.156,-21.547,-66.062,20.750,-19.031,-63.562,17.500,-17.797,-62.188,13.828,-19.000,-61.656,11.867,-15.641,-61.469,9.180,-16.140,-58.719,6.008,-14.367,-59.875,4.003,-11.414,-58.250,2.811,-9.953,-54.906,-0.858,-10.664,-53.844,-2.902,-7.410,-53.500,-4.852,-7.234,-50.219,-6.672,-3.883,-50.344,-8.539,-2.646,-47.312,-8.047,-1.146,-43.938,-7.957,2.756,-43.906,-5.230,4.430,-41.656…	MAETTGDAPVINAETAPPRDQEVRNRSNEEFDEGFFSRAFNSVSKRDDVANDSHSDPNTFSDIKVTADRGDTLNEEQNKKYEVKLKEYCQTITKVDVDEKTFLAFYCSLIKMAKNQSTSIRNNNNPHLTNSFSVADKTFSYKTKDFLTFMAPHFTGVNNPFRRYMRKNEGRIKTISAAAGIDSDGHLAAKHGTTSQFWGATSDFTNGCETNISDDDLAANYMQREAATKNKARSRTIFNVSQLAGNVQ	227507	Strawberry pallidosis-associated virus
job	N0BQE6_unrelaxed_rank_001_alphafold2_ptm_model_2_seed_000	11.5	173	112	11	26	171	76	234	0.999	0.1006	99	172	260	TEASQRLRGLMHHCG--VNGQADSVMMAFHKAILLAHAKNSSSVI--QPAR-ANIYIKGG----SVINFYTDVLHFL------GDD-------SRRFFRAYADMVRQVLREIRNAYEAGDMRWAEDIRD---LDWIAEDRGLSRHKDLVADSADACT--QLTRQEAVAIRQSK	NKIQTELIAFLSQANRPLHQRSEQEKKLILRSIFANIAIQGTSDSTEFISTTVQVASSTGAEVLVAYNPRT-IVGLIKLFASTNEDENISRSTFRQICEHFAEYARNGLLALKL------------LREYTNLYRKAPSLG-GKCPELCSDFNGGLGMIDLNNEQRKVITNFN	-17.328,39.750,-61.594,-16.280,42.156,-58.812,-15.172,42.625,-55.375,-12.766,41.781,-52.469,-12.570,40.062,-49.094,-9.234,39.375,-47.375,-7.953,35.875,-46.625,-6.219,36.656,-43.188,-2.420,36.406,-42.906,-2.520,33.125,-40.875,-0.989,30.891,-43.469,2.678,31.750,-43.281,4.117,30.234,-40.094,5.625,27.125,-41.656,9.211,28.000,-41.094,10.875,26.469,-38.125,11.055,22.734,-38.906,14.867,22.078,-38.875,15…	MDMDRKVTQEDQKGKDWPRLSHDLWQVNLILNTLKLERVVTQKELRQHIRRFTGAKGTLLEKIRAYRMSARLNLTNKIQTELIAFLSQANRPLHQRSEQEKKLILRSIFANIAIQGTSDSTEFISTTVQVASSTGAEVLVAYNPRTIVGLIKLFASTNEDENISRSTFRQICEHFAEYARNGLLALKLLREYTNLYRKAPSLGGKCPELCSDFNGGLGMIDLNNEQRKVITNFNQRLLQTEIAKGEAEANMSSVSTNLCV	131226	Cherry mottle leaf virus
job	A0A1D9BZC4_unrelaxed_rank_001_alphafold2_ptm_model_1_seed_000	13.8	180	111	12	23	171	1	167	0.999	0.07876	98	172	193	MSA--TEASQRLRGLMHHCG-----VNGQADSVMMAFHKAILLAHAKNSSSVI--QPAR-ANIYIKGG----SVINFYT---DVLHFL--GDD-------SRRFFRAYADMVRQVLREIRNAYEAGDMRWAEDIRD---LDWIAEDRGLSRHKDLVADSADACT--QLTRQEAVAIRQSK	MSARLNLTNKVQTELIAFLSQANRPLHQRSDPEKKLILRSIFANIAIQGTSDSTEFISTTVQVTSSTGAEVLVSYNPRTIVGLIKLFASTNEDENISRSTFRQICEHFAEYARNGLLALKL------------LREYTNLYRKAPSLG-GKYPELCFDFNGGLDMIDLNNEQRKVITNFN	17.047,-2.305,16.125,16.734,0.896,13.844,13.992,3.695,14.375,12.656,2.439,10.891,11.688,-1.179,12.008,10.023,0.470,14.977,7.934,2.764,12.742,6.953,0.062,10.320,5.668,-2.166,13.117,3.947,0.696,14.672,2.070,1.856,11.547,0.965,-1.736,10.828,-0.138,-2.395,14.359,-2.131,0.774,14.703,-3.750,0.664,11.266,-4.812,-2.941,11.914,-6.238,-1.870,15.258,-8.039,0.940,13.570,-9.594,-1.375,10.938,-10.555,-3.809,13…	MSARLNLTNKVQTELIAFLSQANRPLHQRSDPEKKLILRSIFANIAIQGTSDSTEFISTTVQVTSSTGAEVLVSYNPRTIVGLIKLFASTNEDENISRSTFRQICEHFAEYARNGLLALKLLREYTNLYRKAPSLGGKYPELCFDFNGGLDMIDLNNEQRKVITNFNQRLLQTEIAKGEAEANMSSVSTNLCV	131226	Cherry mottle leaf virus
job	Q91BP8_unrelaxed_rank_001_alphafold2_ptm_model_2_seed_000	12.5	151	110	6	20	164	97	231	0.999	0.1642	98	172	233	NRVMSATEASQRLRGLMHHCGVNGQADSVMMAFHKAILLAHAKNSSSVIQPARANIYIKG----GSVINFYTDVLHFLGDDSR--RFFRAYADMVRQVLREIRNAYEAGDMRWAEDIRDLDWIAEDRGLSRHKDLVADSADACTQLTRQEA	NSIANESERKAWEDGVRTDLGI--TDDDKWYNTLIPFLGWCVNNGTSDKHKESQIMQIDNGTGSMSEVALS-PFIIHGRINGGLRRIMRNYSDETVFLI---------GSKR----VKMSMKFSMKHGSHVNPAYSFDFFVPRPWMNTQDI	28.875,9.422,-16.922,27.844,6.617,-14.359,27.672,2.789,-14.672,25.344,0.549,-12.852,25.625,-3.354,-12.844,22.953,-6.188,-13.172,21.984,-8.391,-10.227,22.719,-12.180,-10.820,20.328,-14.977,-10.211,21.531,-18.422,-10.938,20.344,-21.531,-12.172,17.672,-23.938,-12.703,15.734,-24.969,-15.961,12.203,-26.422,-15.203,11.562,-29.188,-17.938,7.734,-29.906,-18.266,7.219,-33.094,-20.578,3.566,-33.625,-21.594…	MLDIYQLHYGGSNIVLQASTGEKAKVGDLTATAPTSFVTHPDDEDEGKISRGPGQALTEVGKTWSMPKVTLKHSGPKFKIPLNKLATIPISALEHNNSIANESERKAWEDGVRTDLGITDDDKWYNTLIPFLGWCVNNGTSDKHKESQIMQIDNGTGSMSEVALSPFIIHGRINGGLRRIMRNYSDETVFLIGSKRVKMSMKFSMKHGSHVNPAYSFDFFVPRPWMNTQDIEI	157837	Oat mosaic virus
job	A0A7U3SUK3_unrelaxed_rank_001_alphafold2_ptm_model_5_seed_000	16.2	191	113	13	8	171	102	272	0.999	0.0958	98	172	306	IHEGEVSFTV--TSNRVMSATEASQRLRGLMH-HCGVNG-QADSVMMAFHKAILLAHAKNSSS-VIQ-PARANI----YIKGGSVINFYTDVLHFL---------GDDSRRFFRAYADMVRQVLREIRNAYEAG----DMRWAEDIRDLDWIAEDRGLSRHKDLVADSADACTQL----TRQEAVAIRQSK	LSKISVPKMINMAMPGVCTKTHMREGMGALVNLHKDLGGADGDRNIFAFITSVLQSFTSFSTSPNISTSDDRTMVAVVEENKTQVIP-YNRVKMSLDNSVGQRGYQNASRSFGRSMSALIIQ-------LTANGNIEPNVK----------TCSAHGLPPQ--YFAYGADCLVVDPRLWGYDATLAAEMAK	-13.664,-23.156,53.438,-11.273,-21.406,51.250,-11.359,-17.844,50.156,-11.477,-16.280,46.594,-8.297,-14.094,46.875,-9.398,-10.766,45.188,-6.188,-9.961,43.094,-6.051,-6.203,43.781,-5.840,-4.801,40.125,-4.054,-1.667,41.062,-0.474,-1.347,40.000,-0.301,-1.463,36.188,-1.421,2.031,35.531,1.659,3.867,36.500,4.022,1.862,34.344,1.655,1.969,31.406,1.430,5.707,31.750,5.203,6.078,31.922,5.719,4.054,28.766,3.0…	MSDARTYADDDTSDEANSWREAQRKERENRNENNNKQIRPRDGSEGISYAVQSVVDDDLISNLTKRDGENNATTLVPFDRKTTVATIEGLLSSSIMSATLDLSKISVPKMINMAMPGVCTKTHMREGMGALVNLHKDLGGADGDRNIFAFITSVLQSFTSFSTSPNISTSDDRTMVAVVEENKTQVIPYNRVKMSLDNSVGQRGYQNASRSFGRSMSALIIQLTANGNIEPNVKTCSAHGLPPQYFAYGADCLVVDPRLWGYDATLAAEMAKMVAINKGGRSGTQIHNLFERTDASPPIFLGGRTK	2793346	Firespike leaf roll-associated virus
job	A0A898KBE7_unrelaxed_rank_001_alphafold2_ptm_model_2_seed_000	11.8	169	116	10	26	171	65	223	0.999	0.08271	97	172	249	TEASQRLRGLMHHCG--VNGQADSVMMAFHKAILLAHAKNSSSVI--QPAR-ANI-YIKGGS---VINFYTDVLHF-----LGDD-------SRRFFRAYADMVRQVLREIRNAYEAGDMRWAEDIRDLDWIAEDRGLSRHKDLVADSADACTQ--LTRQEAVAIRQSK	LKVDADLKAFLAAEGRPLHGKTGAILEQILESIFANIAIQGTSEQTEFLDLVVEVKSMEDQKVIGSYNLKEVVNMIKAFKTTSSDPNISNMTFRQVCEAFAPEARNGLVK---------LKYKGVFTNLFTTMPEVG-SKYPELMFDFNKGLNMFIMNKAQQKVITNMN	9.234,4.828,25.250,12.523,3.258,24.031,14.664,5.797,22.078,16.280,3.820,19.125,19.953,5.152,19.250,21.078,5.285,15.531,24.781,4.578,16.438,25.312,0.920,15.570,25.766,0.678,11.852,29.625,0.207,11.836,30.000,-2.682,9.250,33.438,-4.184,10.445,34.875,-5.711,7.180,36.812,-8.758,8.648,39.031,-10.008,5.664,39.688,-13.750,6.520,42.781,-14.883,4.711,44.562,-17.625,6.699,46.938,-19.953,5.059,50.594,-20.453…	MRELNIKDYQLTLTSRTSCGKAKAKLEQNPLLQRGHPSITFLQENFSLLDKIRRLRMAAVLNLQLKVDADLKAFLAAEGRPLHGKTGAILEQILESIFANIAIQGTSEQTEFLDLVVEVKSMEDQKVIGSYNLKEVVNMIKAFKTTSSDPNISNMTFRQVCEAFAPEARNGLVKLKYKGVFTNLFTTMPEVGSKYPELMFDFNKGLNMFIMNKAQQKVITNMNRRLLQTEFAKSENEAKLSSVTTDLCI	12175	Trichovirus mali
job	L7P0M7_unrelaxed_rank_001_alphafold2_ptm_model_1_seed_000	12.6	174	119	9	12	171	442	596	0.999	0.02316	97	172	601	EVSFTVTSNRVMSATE--ASQRLRGLMHHCGVNGQADSVMMAFHKAILLAHAK--NSSSVIQPARANI---YIKGGSVINFYTDVLHFLGDD--SRRFFRAYADMVRQVLREIRNAYEAG----DMRWAEDIRDLDWIAEDRG-LSRHKDLVADSADACTQLTRQEAVAIRQSK	KKSGEVNKAIIINKFENIFQSAINTIGKFLNIG------RDHTEMIVFQIGVTFGSSREIVLLKHFDLLMSNSDQTITVNVSKVVEHYYSTNGFGRNYFRLY---LRYNSEKILKLLREGILIPNKK----------AAIKFGIDLDFAYLACDFWDFSMQVTEFEGAQLKRIL	-12.930,-13.266,-15.422,-11.773,-12.625,-11.844,-8.719,-14.758,-10.758,-8.930,-15.766,-7.016,-5.562,-16.469,-5.336,-5.527,-18.453,-2.086,-2.043,-18.328,-0.617,0.062,-19.125,2.529,3.236,-17.406,3.461,5.887,-20.062,4.375,8.805,-17.719,5.066,9.180,-13.914,5.730,13.070,-13.922,5.688,16.328,-14.703,3.582,16.297,-18.516,2.842,18.969,-20.453,1.004,16.656,-23.281,0.173,12.953,-24.000,0.101,11.352,-27.344…	MVRYVIGKIFASSHRRKIVFKILKETVVDIGNNNDTLSLLGGDKDGYITIAFNRVKTNLSYKISVKYGQNVVTEVDNTVIFSMNKNLKLKEDDTVFELSYYSGRYSCRLQGVQVLTCSNPTWAYAVEAYWEYDVNDNKALTDNFLKLTTNQPDYKIDCEVDGVIKPPTTLKTSNIYKLKEFETVDYDIYFKKLMNSTELKSLQCPKAKEIDITDCLGNIFRAYNIWEINDTRNMVLLIKNNDVTIENLNVITQIWVGNSNSIVYEIVLRRTNKNSLEFWQQTISSHEQSKNYEFVKEVDDNIPNDLILGFYYDNDTLYFTYNLEVVATTSNKLESKEVQFGNELQFSNLQIKEGENVNLRKLCNLGKLSILTEENRTPLKISNINLPAKKTINIPDIQT…	1177751	Cordyline virus 2
job	B1PS80_unrelaxed_rank_001_alphafold2_ptm_model_3_seed_000	17.7	186	112	12	1	171	97	256	0.999	0.1006	96	172	293	PYDYAAAIHEGEVSFTVTSNRVMSATEASQRLRGLMHHCGVNGQADSVMMAFHKAILLAHAKNSSSVIQPARANIY-IKGGSVINFYTDVLHFLGDD--SRRFFRAYADMVRQVLREIRNAYEAGDMRWAEDIRDLDWIAEDRG-LSRHKDLVADSADACT-----------QLTRQEAVAIRQSK	PFTEASY----EREFDVKVNGIASKAELTAVAETWASRLNVPKE-NSAVLAQE--IAIHCYHNGSSEQTDFNLKSSQVAG---LNLEAAV-GVIKEILTLRQFAAYYATFVW--NWGIKN--EIPPANWVA-----------KGYTDETKYAAFDTFSYVGSPLGLRITPTRKPTNNEYMAASVNA	-5.363,-11.656,-58.938,-5.625,-8.156,-58.688,-4.570,-4.848,-58.531,-4.594,-1.463,-57.531,-3.160,1.779,-57.312,-2.627,5.148,-56.250,-2.842,8.375,-54.750,-1.220,11.234,-53.000,-2.592,14.562,-53.031,-1.308,17.719,-52.062,-0.667,20.922,-50.625,-2.246,24.000,-49.562,-3.082,26.875,-47.812,-3.480,29.703,-45.812,-4.902,31.734,-43.062,-4.363,34.844,-41.594,-4.109,37.281,-38.781,-5.016,37.781,-35.219,-3.71…	MSESKAETPSKSAEKGVASLSTSAPPSSTTPTAQAKQTPPPVATTARPMASRLPRTIAAEGGGTEKKQSHLAEDRIAQYLPKQDAVDHSNLAALLQPFTEASYEREFDVKVNGIASKAELTAVAETWASRLNVPKENSAVLAQEIAIHCYHNGSSEQTDFNLKSSQVAGLNLEAAVGVIKEILTLRQFAAYYATFVWNWGIKNEIPPANWVAKGYTDETKYAAFDTFSYVGSPLGLRITPTRKPTNNEYMAASVNAREKIIQSRGKGMVTNSPMFSDGTTHQGIPLHPKLPLS	686945	Lolium latent virus USA/US1
job	A0A7H1JMH9_unrelaxed_rank_001_alphafold2_ptm_model_3_seed_000	16.6	186	112	12	11	171	138	305	0.999	0.07142	96	172	337	GEVSFTV---TSNRVMSATEASQRLRG-LMHHCG--VNGQADSVMMAFHKAILLAHAKNSSSVIQPAR----ANIYIKGG-SVIN---FYTDVLHFL-----GDDSRRFFRAYADMVRQVLREIRNAYEAGDMRW--AEDIRDLDWIAEDRGLSRHKDLVADSADACTQLT----RQEAVAIRQSK	PGVDFSVTEATAPGVMSKQ-QLKRLSPSITALCEEVWGTTDSKSMAATMLGIGQVIAMAMTSQNTKSDDVEPAVITMDGKEGIFTHGRVRKAITEPFVGSSVQNPMRRFTRAISPSIIY---------------WMTAGLIKPNTKLMAKWGV--PVGFYAYAIDGVIPDAGRDGLSAVLAKMFST	-21.844,-21.766,-14.328,-18.719,-19.812,-15.891,-15.266,-18.547,-14.328,-16.781,-15.070,-14.641,-19.391,-15.852,-12.070,-16.844,-17.156,-9.586,-14.625,-14.047,-9.977,-17.594,-11.758,-9.648,-18.766,-13.508,-6.484,-15.281,-13.625,-5.082,-14.844,-9.875,-5.535,-18.062,-9.305,-3.596,-16.938,-11.352,-0.655,-13.133,-10.445,-0.836,-13.438,-7.699,1.765,-14.984,-10.195,4.219,-12.281,-12.828,3.439,-9.570,-1…	MSRAQFVENFEKVSPIIYKTPSLRSAAESKTLQEFYAVGTTILNGFTTASEEDKTYFSLLIIPPDAPISYRDAVMRITTLPSGREPDVQSQGTGAPAPSTDDSHIDKGVRPPYGTTSVLDVDTLFDTDTATGVFVLPPGVDFSVTEATAPGVMSKQQLKRLSPSITALCEEVWGTTDSKSMAATMLGIGQVIAMAMTSQNTKSDDVEPAVITMDGKEGIFTHGRVRKAITEPFVGSSVQNPMRRFTRAISPSIIYWMTAGLIKPNTKLMAKWGVPVGFYAYAIDGVIPDAGRDGLSAVLAKMFSTIIALKQSQSLASKTIHNALEQSSGGLSVMDKL	2771210	Yam asymptomatic virus 1
job	C7AGF9_unrelaxed_rank_001_alphafold2_ptm_model_3_seed_000	15.8	189	115	11	1	171	166	328	0.998	0.111	95	172	367	PYDYAAAIHEGEVSFTVTSNRVMSATEASQRLRGLMHHCGVNGQADSVMMAFHKAILLAHAKNSSSVIQPARANIYIKGGSVINFYTDVLHFLGDD-SRRFFRAYADMVRQVLREIRNAYEAGDMRWAEDIRDL---DWIAEDRGL-SRHKDLVADSADACT-------------QLTRQEAVAIRQSK	RFSIDELF---KMKIDVVSNNM-ATTERMAKIAADIAGLGV---PSELVAEVILKMVIMCASVSSSAFLDPDGSIEFSTG-AVPVDSVAAIMKKHAGLRKVCRLYAPIVW------------NSML----VRNQPPSDW--QAMGFPYNARFAAFDTFDYVTNTAAIQPVEGIIRRPTSEEVIAHNAHK	30.719,-34.250,22.922,31.578,-33.812,19.219,29.422,-32.406,16.219,31.281,-34.156,13.328,31.281,-31.484,10.477,30.469,-33.406,7.312,30.875,-30.906,4.293,28.969,-32.375,1.318,28.859,-30.453,-2.133,25.297,-29.781,-3.625,24.625,-32.281,-6.363,22.578,-35.125,-5.055,18.812,-34.500,-4.230,19.266,-38.219,-3.389,21.219,-37.438,-0.212,18.688,-34.812,1.103,16.015,-37.438,0.648,18.172,-39.969,2.434,19.031,-3…	MHAQHVVVSTNHIDFIAKLLVDLMDNGECVIGSLHDYHHGGVGENYGMLFERRTYKSFESPEGATSAPLGLQAGNRYTLHLDIMAPKPEPENVASSSQPGGNQVANAGVAVPSREKVLEERLSKLIEMLNNDMHNSNLKNISFEIGRPALEPTAQMKRNPANPYGRFSIDELFKMKIDVVSNNMATTERMAKIAADIAGLGVPSELVAEVILKMVIMCASVSSSAFLDPDGSIEFSTGAVPVDSVAAIMKKHAGLRKVCRLYAPIVWNSMLVRNQPPSDWQAMGFPYNARFAAFDTFDYVTNTAAIQPVEGIIRRPTSEEVIAHNAHKRLALDRANRNDRLGNLETEYTGGIQGAEITRNHRNANNG	132477	Kalanchoe latent virus
job	A0A7G3W8M2_2_unrelaxed_rank_001_alphafold2_ptm_model_3_seed_000	11.1	161	115	9	19	171	732	872	0.998	0.1224	95	172	917	SNRVMSATEASQRLRGLMHHCGVNGQADSVMMAFHKAILLAHAKNSSSVIQPARANIYI-KGGSVINFYTDVLHFLGDDSRRFFRAYADMVRQVLREIRNAYEAG----DMRWAEDIRDLDWIAEDRGLSRHKDLVADSADACTQL--TRQEAV-AIRQSK	SNTRSTHSQFNAWYEGVKSEYD---LQDEQMQVVLNGLMVWCIENGTSPNINGTWTMMDGDEQVEYSL-RPIVANAQPTLRQIMAHFSSLAEA---YIEKRNLTKPYMPR------------YGLQRNL-NDISLARYAFDFYELTSKTPLRAREAHIQMK	-24.984,-37.844,-37.031,-21.984,-36.000,-35.531,-18.453,-36.750,-34.406,-16.453,-34.781,-31.906,-13.055,-33.812,-33.188,-10.406,-32.938,-30.594,-6.812,-33.094,-30.000,-5.172,-35.281,-27.453,-2.346,-33.250,-26.094,0.287,-35.750,-24.891,3.697,-34.406,-23.578,5.180,-34.562,-27.281,2.514,-35.406,-29.781,-0.711,-33.844,-30.781,-2.955,-36.531,-32.156,-6.348,-35.781,-33.562,-8.969,-37.688,-31.703,-12.27…	RVVMVGSNFQNKFISSVVSESSVTSQSTTDSFVKHWISTKEGHCGLPMVSPKDGCIVGIHSLASTVGATNMFTGFTDEFEDSVLANLDALSWTKNWKLNVDLANWGVINIKRSHPSELFNPSKECTQLDNENWKFQHKAAWLHERLHGNLRPVAHLDSALVTKHVVKGKCPLFHLYLELHPDAKSYFSPLMGAYQKSTLNKEAYMKDLFKYAGPIVVGDVNHQLFETCVEQVIMMMTAKGMTRCEYITDEDTIFQALNMKAAVGALYKGKKRDYFADFTPTMKEEILRASCFRLYTGKMGIWNGSLKAELRTAEKVAQNKTRTFTAAPVDTLLGGKVCVDDFNNKFYELNNKIPSSVGMTKFYSGWNDMLTSLPDGWVLCDADGSQFDSSLSPYLINAV…	2593929	Iris potyvirus B
job	E5LLA6_2_unrelaxed_rank_001_alphafold2_ptm_model_3_seed_000	12.5	168	109	7	18	171	753	896	0.998	0.1724	94	172	945	TSNRVMSATEASQRLRGLMHHCGVNGQADSVMMAFHKAILLAHAKNSSSVIQPARANIYIKG--GSVIN-----FYTDVLHFLGDDSRRFFRAYADMVRQVLREIRNAYEAGDMRWAEDIRDLDWI-----AEDRGL--SRHKDLVADSADACTQLTRQEAVAIRQSK	TTTTKATQTQLTNWVEAVKK--DLRLKDDNAWALVLTVWCIWCADNGTSPEVDTDQELEIHDGLGKVQAVKIDTFVDPALENGG--LRKIMRHFSGITQEIL--------------------AKGGRMSAYGIKRGFTDKIMIPYAFDFMVADKRTPKAVREQLAQAK	-14.398,1.396,52.750,-16.562,-0.334,55.219,-18.406,1.441,58.000,-17.250,-0.707,61.000,-20.453,0.052,62.875,-22.938,-0.758,60.125,-20.812,-3.170,58.031,-22.062,-1.204,55.000,-19.844,-0.317,52.062,-19.453,3.506,52.250,-16.641,4.030,49.875,-13.742,2.715,47.906,-10.031,2.910,48.000,-9.148,5.148,44.969,-5.242,5.684,45.000,-1.960,5.305,46.844,-0.145,8.633,46.688,3.463,7.316,46.312,4.742,10.867,46.969,2…	MLDVSSGKIVGIHILGDTARKCNTFEGFPPDMLKLVNSNDPKVRNLFVRERVKAWEFVPEMHGHDSARIKNLQIDTIEFKQFTRDVSVYTVENLTRSATAGGLFKPREVTEKRSLPPTVSAIHMQNLAYSNGLLNTRHIFEGENPYWKQFKLCNEWVEPIVEKYEDNYMPSALNREAYWKDLLKYNRPQHLIKVDDVALKSSVVQLVRELERAGMTKTKIRTVDQVLEDIQWGKAAGPLYGMKKKELCKNLTMEELTSLALHCRSELNKGKNAGLWNGSLKAELRPKIKVEANKTRVFTAAPITTLIGSKFFVDDFNKQFYASHLKAPHTVGINKFSNGWAKVHEKLNRKGWLHGSGDGSRFDSSIDPFLFDMIYTIRCHFMCDDDKREATRAMSNMFR…	341113	Ranunculus latent virus
job	A0A8F8QR58_3_unrelaxed_rank_001_alphafold2_ptm_model_2_seed_000	11.4	175	129	7	4	171	825	980	0.997	0.1997	92	172	1027	YAAAIHEGEVSFTVTSNRVMSATEASQRLRGLMHHCGVNGQADSVMMAFHKAILLAHAKNSSSVIQPARANIYIKGGSVINF-YTDVLHFLGDDSRRFFRAYADMVRQVLREIRNAYEAG----DMRWAEDIRDLDWIAEDRGL--SRHKDLVADSADACTQLTRQEAVAIRQSK	HLDFLLGYKPQQQDISNTRATRDEFDRWYDALQKEYE---LDDTQMTVVASGLMVWVIENGCSPNINGVWTM-MDGDEQRKFPLKPVIEYASPTFRQIMHHFSDAAEA---YIEYRNSTERYMPR------------YGLQRNLTDYNLARYAFDFYEITSRTPARAREAHMQMK	19.453,-20.094,-13.867,20.297,-22.812,-11.211,21.688,-25.188,-13.883,23.594,-23.938,-16.953,23.094,-27.422,-18.703,19.391,-26.688,-19.062,20.109,-23.688,-21.312,19.016,-24.156,-24.828,21.984,-23.281,-27.109,21.844,-22.688,-30.844,25.328,-22.688,-32.438,25.719,-20.422,-35.469,26.906,-22.625,-38.250,30.547,-21.875,-39.312,31.062,-19.250,-36.594,32.438,-19.312,-33.031,29.094,-17.844,-31.797,26.172,-…	MRNSVQVKIHPIEGRDMTIIQLPKDFPPFPQRLKFEMPDRDHRVCLVGVNFQQNFSSCVVSESSVIAPKGNCTFWKHWISTTDGQCGLPLVDVINKSIVGIHSLAATNSKTNFFVTIPEKFEEYLNNLVIINKWELGWHYNPNLIAWNGLNLVNSAPSGKFKTAKLVEDLMCEVTEQGMTHETWLTNDIRDNLQVVAKCPGQLVTKHVVKGQCPHFSLYLSTHDEANSFFKPLLGKYDKSRLNKAAFIKDLTKYAKPTYIGEVNPQTFQRAVDKVKETLWDVGMQTCNYITDEEEIFKSLNMNAAVGALYTGKKKDYFMDFSDADKEEILKQSCERLYEGKLGIWNGSLKAEIRPIEKTEANKTRTFTAAPLETLLGGKVCVDDFNNQFYSHHLEGPWT…	32619	Sorghum mosaic virus
job	A0A514TTT1_unrelaxed_rank_001_alphafold2_ptm_model_3_seed_000	11.6	103	80	4	18	113	79	177	0.997	0.1642	91	172	184	TSNRVMSATEASQRLRGLMHHCGVNGQADSVMMAFHKAILLAHAKNSSSVIQPARANI--YIKGGSVIN-----FYTDVLHFLGDDSRRFFRAYADMVRQVLR	TTSTMATQVQLTSWVEEVKK--SLALKTDDAWTVIITNWCIWCANSGTSSEIDTSQNMEIRDGFGKVQEVPIEIFVNPAVENGG--LRKIMRHFSGITYEILK	56.528,-46.386,-3.568,54.991,-45.621,-0.063,55.409,-42.412,1.925,53.999,-39.981,4.133,52.377,-37.398,5.975,50.055,-34.955,7.306,48.015,-35.641,10.485,47.490,-32.167,12.313,46.130,-32.481,15.745,43.168,-33.040,17.968,42.604,-33.031,21.297,39.513,-32.768,23.456,40.617,-32.359,27.168,37.970,-33.954,29.446,39.319,-33.444,32.986,36.738,-34.792,35.427,38.417,-35.149,38.820,38.679,-34.028,42.249,38.034,…	DATAQGESSSPLKSSTEEAANRGDINPPQGDPLVDDEMVEWVIPKMSSSIVTSPVPVINGKKLWKRGILKNMPKIMFSTTSTMATQVQLTSWVEEVKKSLALKTDDAWTVIITNWCIWCANSGTSSEIDTSQNMEIRDGFGKVQEVPIEIFVNPAVENGGLRKIMRHFSGITYEILKVGKQMTA	48200	Narcissus latent virus
job	D0R6H9_unrelaxed_rank_001_alphafold2_ptm_model_3_seed_000	15.6	172	107	11	21	171	18	172	0.996	0.04827	90	172	198	RVMSATEASQRLRGLMHHC-GVNGQADS-VMMAFHKAILLAHAKNSSSVIQPAR----ANIYIKGG-SVINFYTDVLHFL------GDDSRRFFRAYADMVRQVLREIRNAYEAGDMRWAEDIRDLDWI------AEDRGLSRHKDLVADSADACT--QLTRQEAVAIRQSK	TTLSEDTSNKIIVPLIARVMEANPGFDGKGSKMLLGMILYRLALRTTSPNATFNEHDVTKYKIDGKDVKFN-DDMVFTFIANHEAIPPGTKNPIRAWGRSLDQM-----------YL---KFVRPLKTILDFNQRCNKIGL--PVGYEYLCADFLTGVGLDNHEAAILNLAR	19.453,-40.594,-5.195,17.094,-38.625,-2.752,13.633,-38.219,-4.602,12.852,-34.469,-4.742,9.109,-34.469,-3.629,6.469,-31.672,-4.250,6.684,-31.328,-0.440,10.320,-30.109,-0.997,8.789,-27.297,-3.207,6.410,-26.344,-0.380,9.477,-25.672,1.840,11.305,-23.688,-0.864,9.664,-20.562,0.383,12.750,-18.672,-0.604,11.922,-16.015,1.771,11.930,-14.336,-1.628,14.219,-11.727,0.011,11.602,-9.641,-1.647,9.016,-9.672,1.…	MGEFTVSDLKDMHAADGTTLSEDTSNKIIVPLIARVMEANPGFDGKGSKMLLGMILYRLALRTTSPNATFNEHDVTKYKIDGKDVKFNDDMVFTFIANHEAIPPGTKNPIRAWGRSLDQMYLKFVRPLKTILDFNQRCNKIGLPVGYEYLCADFLTGVGLDNHEAAILNLARAEALKKEVGDSGNSITSIKQLGRFST	326941	Raspberry leaf mottle virus
job	A0A8A6NLY4_unrelaxed_rank_001_alphafold2_ptm_model_5_seed_000	11.4	174	125	8	5	168	9	163	0.996	0.1642	90	172	212	AAAIHEGEVSFTVTSNRVMSATEASQRLRGLMHHCGVNGQADSVMMAFHKAILLAHAKNSSS--VIQPARANIYIKGGSV--INFYTDVLHFLGDDSRRFFRAYADMVRQVLREIRNAYEAG----DMRWAEDIRDLDWIAEDRGL--SRHKDLVADSADACTQLTRQEAVAIR	YRSFLAYNPDPMLMRNDVAPQSSVEHWFTMVPRDLGF---HQDQFKDVFHAWLVFCMHSGTSEEMKGRSTWQAEDANGNIREYDIRPFVIHAGMS-LRSLMRNFSQYCEG---WIREKNKYGHFIPT------------WARNGGMTRKTYAHVGFDFWTHHSQTTNDELHMHG	4.922,39.062,-6.676,6.742,39.594,-3.303,10.328,38.219,-3.967,11.148,35.656,-1.300,13.516,37.438,1.185,16.984,35.844,1.868,15.734,34.406,5.242,12.727,32.812,3.590,14.977,31.062,1.147,17.188,29.547,3.865,14.188,28.281,5.715,12.992,26.688,2.529,16.344,25.078,1.920,16.172,23.578,5.414,12.617,22.359,4.926,12.812,18.484,4.328,9.445,17.125,4.656,8.508,13.484,4.316,7.516,13.422,0.682,4.832,10.766,1.452,3…	AQRLTTPSYRSFLAYNPDPMLMRNDVAPQSSVEHWFTMVPRDLGFHQDQFKDVFHAWLVFCMHSGTSEEMKGRSTWQAEDANGNIREYDIRPFVIHAGMSLRSLMRNFSQYCEGWIREKNKYGHFIPTWARNGGMTRKTYAHVGFDFWTHHSQTTNDELHMHGLLIQAHRVGGRAQNLAMSQVVRAERGEVDYRAGDDVAPGVHNAGGARLM	2294149	Passiflora edulis symptomless virus
job	A0A4P9IVZ2_unrelaxed_rank_001_alphafold2_ptm_model_1_seed_000	12.5	151	110	8	2	149	92	223	0.996	0.111	90	172	226	YDYAAAIHEGEVSFTVTSNRVMSATEASQRLRGLMHHCGVNGQADSVMMAFHKAILLAHAKNSSSVIQPARANIYIKGGSVINF-YTDVLHFLGDDSRRFFRAYADMVRQVLREIRNAYEAGDM--RWAEDIRDLDWIAEDRGLSRHKDLV	LDL-DHLIEYKPSQTDLFNTRATKSQFAAWYDKVKQEYE---LDDNQMGVVMNGFMVWCIDNGTSPDVNGVWVM-MDGQEQVEYPLKPIVENAKPTLRQIMHHFSDAAEA---YIEMRNSEEFYMPRY----------GLLRNL-RDKSLA	-3.391,-26.781,-30.672,-6.047,-24.047,-31.312,-8.672,-25.875,-28.812,-7.422,-25.953,-25.078,-7.883,-22.562,-23.672,-11.633,-22.562,-23.078,-11.430,-22.047,-19.312,-14.570,-20.359,-18.359,-14.969,-18.016,-15.461,-14.656,-14.836,-13.719,-16.953,-11.891,-14.164,-16.359,-8.539,-12.602,-16.672,-5.191,-13.867,-15.250,-2.996,-16.594,-17.438,0.078,-15.594,-17.375,1.584,-19.125,-19.562,4.863,-18.609,-20.9…	YLRVIDFEQFEDSMESVSLQSGKKDEEIDAGKDKEKSKEQKNTEHPGRVTSTPPTSIKERDVGTSSSGKVVPRLRKITQRMNLPTVGERVILDLDHLIEYKPSQTDLFNTRATKSQFAAWYDKVKQEYELDDNQMGVVMNGFMVWCIDNGTSPDVNGVWVMMDGQEQVEYPLKPIVENAKPTLRQIMHHFSDAAEAYIEMRNSEEFYMPRYGLLRNLRDKSLARYS	693419	Ugandan passiflora virus
job	A0A2U9AEM8_unrelaxed_rank_001_alphafold2_ptm_model_1_seed_000	13.4	171	114	12	17	171	512	664	0.996	0.04596	90	172	684	VTSNRVMSATEASQRLRGLMHHCGVNGQADSVMMAFHKAILLAHAKNSSSVI--QPARANIYI--KGGSVI--NFYTDV--LHFLGDDSR--RFFRAYADMVRQVLREIRNAYEAG----DMRWAEDIRDLDWIAEDRGLSRH-KDLVADSADACT-QLTRQEAVAIRQSK	AVVYQPLSRLEDEKIFNNMIKYYESKGLTQRQAELL---IYQMGVSFCTSVNSCANSNLHLIVSKPDGSLLKVSKSDHVMRMQMLC--KKYCNVERT---LLRNRSDKIFRLLKAKVLVLPLK----------HARVRGIKPEMAHMACDFMDYTTIPLSDEEVLALNSMQ	-40.406,18.141,-44.875,-36.719,18.125,-44.469,-33.406,18.531,-42.875,-30.375,20.047,-41.719,-27.438,19.891,-39.469,-24.891,19.984,-36.812,-23.219,18.922,-33.688,-22.688,15.633,-31.781,-22.969,14.188,-28.578,-26.031,13.062,-26.719,-26.297,13.367,-22.984,-29.422,11.453,-22.125,-31.656,8.602,-21.875,-33.031,6.309,-19.344,-34.656,3.113,-18.438,-35.094,0.979,-15.383,-34.375,-1.656,-12.555,-34.656,-5.2…	MDILELEVDNIISTNYPDDESEIVTRAVGCKFNQDYSLPYKDREQVDFSIPYTSPLRSKPVTLELYFHIGSGYVVYTCKPADNFNQKIYESNLGSFFSSFRNLVTPRRPRGMNAFRFGYLREGNDCFIIVEGWRVVQISNANTIFGVSLRLSLDIGDVIFSKSDKLSANQIALDSCLECTRPDGLLKGAKPKSVNIFSETTQESVKVTPIGDIPLSAFNSVTNLNLKLLRSGDDSTSIKDETQIDKDRTTMSNEEDKKKIFRIYYSNFLDSGFKNSLNYTILWPQISCNGVDVNHQFWIGDREDMFEGGVQYIHTTSINTLFFVHRKGDVSEYFKINEDQSARILKTIPTELTFSIVKNPGSKYVVYVNGEKFLSTFLPNVGTKVQIGWEIKLYKEKVK…	81931	Sweet potato chlorotic stunt virus
job	Q91BP3_unrelaxed_rank_001_alphafold2_ptm_model_1_seed_000	13.1	190	119	12	1	171	42	204	0.996	0.1811	89	172	210	PYDYAAAIHEGEVSFTVTSNRVMSATEASQRLRGLMHHCGVNGQADSVMMAFHKAILLAHAKNSSSVIQPARANIYIKGGSVINFYTDVLHFLGDD--SRRFFRAYADMVRQVLREIRNAYEAGDMRWAEDIR---DLDWIAEDRG-LSRHKDLVADSADA-------------CTQLTRQEAVAIRQSK	AVTKEQVRRVVELD--IETDKIARD-EDLEKVKAAWL--AIN-VPSDKIFEVSLEITLSCAHTSTSNKQKFKG--KSKFCD-ILLAEIAGCITKEEVTIRSFCAYWAKYVWNAMHE----------------RNEPPLNWVA--LGYTEQNRFAAFDFFYGVDSPASAEPEGGLLAPTTESMRAANMARK	57.625,32.469,-56.688,55.281,30.203,-54.469,52.375,27.750,-54.781,49.156,26.406,-55.312,47.250,24.031,-52.938,45.344,21.328,-51.125,43.812,18.188,-49.625,42.875,15.562,-47.250,43.031,12.352,-45.594,43.062,9.773,-42.969,44.094,6.934,-40.844,45.500,4.457,-38.500,47.344,2.848,-35.688,49.656,1.640,-33.156,52.125,1.572,-30.391,52.719,2.705,-26.797,52.625,5.266,-24.078,52.312,8.336,-22.328,52.875,11.68…	MSGPPPSTGANASSGAQPTTQQETSTVFKKSRRGSKSKFVSAVTKEQVRRVVELDIETDKIARDEDLEKVKAAWLAINVPSDKIFEVSLEITLSCAHTSTSNKQKFKGKSKFCDILLAEIAGCITKEEVTIRSFCAYWAKYVWNAMHERNEPPLNWVALGYTEQNRFAAFDFFYGVDSPASAEPEGGLLAPTTESMRAANMARKEIAIKE	167927	Sugarcane striate mosaic-associated virus
job	U6C2B1_unrelaxed_rank_001_alphafold2_ptm_model_3_seed_000	15.5	103	78	4	18	114	40	139	0.994	0.4371	87	172	147	TSNRVMSATEASQRLRGLMHHCGVNGQADSVMMAFHKAILLAHAKNSSSVIQPARANIYIKGG----SVINFYTDVLHFLGDDS--RRFFRAYADMVRQVLRE	HDNSIALDSEVKKWSDAVRTSLGI--TTDEAWFNALIPFLGWCANSGASDKHAESQTMQVDNGTGVLTEMSLS-PFIVHARLNGGLRRILRAYSDETVLLLQE	77.555,21.875,-16.668,73.803,20.711,-16.702,72.638,21.685,-13.117,69.152,19.973,-13.262,67.360,22.661,-11.194,64.843,20.094,-9.751,61.696,22.232,-10.535,59.938,21.990,-7.082,56.354,21.321,-8.141,54.122,23.752,-6.361,50.427,23.770,-6.905,49.454,27.205,-8.384,47.268,29.383,-6.163,43.929,28.645,-7.934,41.509,31.566,-7.065,38.084,29.857,-7.179,36.509,31.867,-9.948,33.645,32.058,-7.513,31.455,32.281,-…	TNAATKEKWSLPETKPVNAGLKLRISMDKLKSAPKSIIEHDNSIALDSEVKKWSDAVRTSLGITTDEAWFNALIPFLGWCANSGASDKHAESQTMQVDNGTGVLTEMSLSPFIVHARLNGGLRRILRAYSDETVLLLQEHKIVTKWA	75746	Wheat yellow mosaic virus
job	A0A3S7H5L8_unrelaxed_rank_001_alphafold2_ptm_model_2_seed_000	14.9	161	119	7	15	167	502	652	0.994	0.068	87	172	676	FTVTSNRVMSATEASQRLRGLMHHCGVNGQADSVMMAFHKAILLAHAKNSSSVIQPAR-ANIYIKGGSV--INFYTD--VLHFLGDDSRRFFRA-YADMVRQVLREIRNAYEAGDMRWAEDIRDLDWIAEDRGL-SRHKDLVADSADACT-QLTRQEAVAI	FVVSNHSGLDPKDDKEYFEFIKDHYRKRNFHEDDLERIIFQMGISFCTSKNSICDRSNSLLWKDSKGAMKRIRKSTHSRVLQSLSKSNWNVERSLLRNRSDQILNMLRNKELEWPTR----------HAFLRGIKPEYAYMACDFFDLKKSNLSEAEHIAL	-19.125,9.625,-38.938,-18.531,8.180,-35.375,-16.375,5.078,-35.469,-17.438,3.113,-32.344,-14.422,1.062,-31.234,-15.445,-1.823,-28.781,-14.961,-1.293,-25.000,-13.328,-4.680,-24.312,-9.594,-5.199,-23.891,-9.016,-5.723,-20.141,-6.352,-8.227,-21.375,-5.289,-9.508,-17.906,-1.512,-9.891,-18.609,-0.991,-13.688,-18.438,2.807,-13.562,-18.984,2.695,-17.109,-20.453,4.641,-19.562,-18.312,8.172,-19.406,-19.672…	MSHNYPEDQNEHWVLSDGGEDEQDLQPRADVTMFAQYYQVLFKDLKDLDLFIRLDGVIEKLTATIYLKVNIPDGSVMYSYKHKTRNPHNIIQTGGGGFTSAYWKIDNPKTSLIRSELFIKIFEEGDYYIMSIMGWRAYGFKKSFLPSSMDIIFSVPINYINLVANETYVSNIIATSDLIPKSTLNKKPHDLQYRGSLLINNSAKLLLTPEVVKVLSASQIVDSKSLEIKVKEKSLFEALPDIKPEDNIAGLGGVVRLYNVCRTTCRPLDRIKVIITAKFPKLDFLRSIVQIWYGLNDGMLELIFERPRNSNMSKHSFMYRKDGKGMYYGDRSQVALWDERPTDFKSVTFEIVETVENNFQLIINGDEVGKFILPMKTRELDIGYEFQLDQSSLIGKDLN…	2057938	Arracacha latent virus C
job	A0A7H1JMH4_unrelaxed_rank_001_alphafold2_ptm_model_3_seed_000	11.7	179	123	12	12	171	292	454	0.993	0.1006	86	172	483	EVSFTVTSNRVMSATEASQRLRGLMHHCG--VNGQADSVMMAFHKAILLAHAKNSSS---VIQPARANIYIKGGSVI--NFY---TDVLHFLGDDSR-RFFRAYADMVRQVLREIRNAYEAG----DMRWAEDIRDLDWIAEDRGL-SRHKDLVADSA---DACTQLTRQEAVAIRQSK	PTASTIRVPGLLSKEDLKLVTKALVEFFVKRVKSSDKIEINKCFIGFLQLAVLNSSTLEATLR-TDNTVTFNDGFTIPFNYKEVCDVIKSKLDEKTYPNATRCF---LRHCSNLCTTLLAKGKIKHNVK----------LVAKYGIPERFYPYCFDFSMVNTV--EHGIDAVVANLLAK	30.797,-15.891,19.797,28.438,-17.156,16.969,28.062,-14.703,14.039,24.328,-15.219,12.844,24.141,-16.531,9.180,21.781,-14.211,7.004,18.875,-16.500,5.793,16.703,-14.695,3.471,17.281,-14.898,-0.171,14.086,-13.672,-1.824,13.680,-17.672,-1.729,10.594,-17.438,-3.994,11.727,-15.906,-7.406,15.602,-16.719,-7.672,15.828,-13.266,-9.375,18.219,-10.281,-8.984,16.328,-6.973,-9.156,17.859,-3.723,-10.320,15.922,-…	MSQNILTDYDKLDRTYRLYHTWITEDNFYSSFEVEVEYPYHKLRDGHILFQYWYGSQQLNVEVLVRKLSGSDRLEILAGSWYAGNFNFYNPNPPVEVGSVSEGKSCRVQLGLYNSVASNFLLTVNGRELVRSVKNIPYGPVVFGYEVQIDLPENLNIPLNGLPKLTDLPTPSYVRWSINRPAMYKEFKSVTKINASSNHLSNPEKIVRLGDLTEGFKQIILPVLNRENVVNSLPLKPLEPIGVTTDPVKPPTDFASDYNKKLDSPASLLLKEQLGLTSTSFEDLELSVDDVPTASTIRVPGLLSKEDLKLVTKALVEFFVKRVKSSDKIEINKCFIGFLQLAVLNSSTLEATLRTDNTVTFNDGFTIPFNYKEVCDVIKSKLDEKTYPNATRCFLRHCS…	2771210	Yam asymptomatic virus 1
job	A0A096ZN40_unrelaxed_rank_001_alphafold2_ptm_model_1_seed_000	12.5	104	79	5	18	114	121	219	0.992	0.2954	85	172	248	TSNRVMSATEASQRLRGLMHHCGVNGQADSVMMAFHKAILLAHAKNSSSVIQPARA--NIYIKGGSVIN-----FYTDVLHFLGDDSRRFFRAYADMVRQVLRE	ETTQMATSENFEKWMEAIRKNLG--TTTEADFQICLTSWCLWTANNGTSPELDPSQVMEVHANG-QIIEVPISIFIEPAATLGG--LRKIMRRLSGVTSKILEE	-25.625,-37.656,26.047,-26.172,-36.594,22.609,-25.938,-35.094,19.391,-24.031,-35.812,16.187,-25.953,-34.938,13.055,-24.641,-37.000,10.203,-23.578,-37.375,6.707,-23.562,-37.250,3.098,-21.234,-37.812,0.144,-21.266,-36.406,-3.367,-18.422,-35.938,-5.906,-18.734,-33.156,-8.469,-15.766,-33.219,-10.938,-15.680,-30.047,-13.000,-13.055,-30.422,-15.719,-12.898,-27.156,-17.484,-9.641,-26.500,-19.219,-8.922,…	EENQYMNGKGYVSFDEAEGSQVLEMDLTLAPTEQTTQKDKGKQHEQRRDGRPGPSTQPIETGDNSNNQPIEQLGDMHDEEIEWRIPAIAKSLRHISIPRVKGKAVWNQKILKKISKEQYYETTQMATSENFEKWMEAIRKNLGTTTEADFQICLTSWCLWTANNGTSPELDPSQVMEVHANGQIIEVPISIFIEPAATLGGLRKIMRRLSGVTSKILEEGGVMTAWGKKRGFTQRTMIPYAFDAYMQT	596956	unclassified Macluravirus
job	A0A0A0P6W0_unrelaxed_rank_001_alphafold2_ptm_model_1_seed_000	17.5	182	119	9	5	170	32	198	0.991	0.4821	84	172	225	AAAIHEGEVSFTVTSNRVMSATEASQRLRG-LMHHCGVNGQADSVMMAFHKAILLAHAKNSSSVIQPARANI-YIKGGS--VINFYTDVLHFL---------GDDSRRFFRAYADMVRQVLREIRNAYEAGDMRWAEDIRDLD-WIAEDRG-LSRHKDLVADS-ADACTQLTRQEAVAIRQS	TVFSKLDLASISGTSDSRLSDEQAKETATLVIIELKRITKGIDDDMSGHFGFLLLRAAAVNTSNSAIYRNNYSYTIGAKTYTVE-DSDIFNFIRLKTQKYGKPNGLRAFFAAMETPYLIL--------------AKTKPELLDSRLSTRRGTPKAFGYLSADFLSGASPVLSDQERAVLNSA	-4.859,28.750,-38.438,-4.609,28.906,-34.500,-7.605,26.781,-33.250,-8.703,28.938,-30.172,-10.203,26.453,-27.688,-13.375,28.234,-26.234,-13.797,27.359,-22.484,-17.516,28.016,-21.562,-17.781,29.141,-17.859,-20.766,27.656,-15.781,-22.516,31.109,-16.406,-22.781,31.250,-20.266,-20.391,34.344,-20.500,-17.969,33.750,-23.500,-14.953,35.062,-21.578,-12.430,34.969,-24.469,-9.641,33.625,-22.234,-6.785,34.344…	MSNELMIISQNGSQEKTDLAHIASATRQSMETVFSKLDLASISGTSDSRLSDEQAKETATLVIIELKRITKGIDDDMSGHFGFLLLRAAAVNTSNSAIYRNNYSYTIGAKTYTVEDSDIFNFIRLKTQKYGKPNGLRAFFAAMETPYLILAKTKPELLDSRLSTRRGTPKAFGYLSADFLSGASPVLSDQERAVLNSASSYALDRSASKKKTGGLVSLYDYGRYD	1425365	Carrot closterovirus
job	A0A385MEI5_unrelaxed_rank_001_alphafold2_ptm_model_2_seed_000	14	192	121	13	1	171	42	210	0.991	0.06475	84	172	237	PYDYAAAIHEGEVSFTVTSNRVMSATEASQR----LRGLMHHCGVNGQADSVMMAFHKAILLAHA---KNSSSVIQPARANI-YIKGGSV--INF-----YTDVLHFLGDDSRRF-FRAYADMVRQVLREIRNAYEAGDMRWAEDIRDLD-WIAEDRGLSRHKDLVADSADA----CTQLTRQEAVAIRQSK	PSLTLSDIGN----VSVKLDKELNEKELAIVSAGLVKILTEEYK---FKADDVLLHMYMIMPLLNRVSTSEKVVASQAGSGISYTLGGAEYALKEDILSKIADLVPRTGKNNLRLWARSRESMYLDV------AFAQPD--------LFKCERSLKAN--APNGFAWASADFLPGVDHRLTDEMRAAIVSCR	55.562,3.469,-18.922,54.344,0.307,-17.141,51.625,-1.541,-19.297,49.250,-2.863,-16.422,48.750,-6.586,-17.375,44.938,-7.184,-16.766,44.469,-10.602,-15.344,41.031,-12.102,-16.344,39.844,-14.828,-14.023,37.031,-17.047,-15.414,35.156,-18.656,-12.586,33.125,-21.578,-14.016,30.188,-22.734,-12.016,27.656,-25.297,-13.695,24.953,-22.672,-14.398,26.125,-19.125,-15.461,29.172,-17.219,-17.062,29.688,-13.891,-…	MELSRQFVYIIRTADYDFIEITRRSYLWTLTFERSKMSTGKPSLTLSDIGNVSVKLDKELNEKELAIVSAGLVKILTEEYKFKADDVLLHMYMIMPLLNRVSTSEKVVASQAGSGISYTLGGAEYALKEDILSKIADLVPRTGKNNLRLWARSRESMYLDVAFAQPDLFKCERSLKANAPNGFAWASADFLPGVDHRLTDEMRAAIVSCRKTLLKRSKEVNEIGHQLITLERLGVAS	2292426	Blackcurrant leafroll-associated virus 1
job	A0A223GEE9_unrelaxed_rank_001_alphafold2_ptm_model_1_seed_000	7.9	176	139	7	5	170	131	293	0.991	0.3103	84	172	320	AAAIHEGEVSFTVTSNRVMSATEASQRLRGLMHHCGVNGQADSVMM-AFHKAILLAHAKNSSSVIQPARANIYI------KGGSVINF-YTDVLHFLGDDSRRFFRAYADMVRQVLREIRNAYEAGDMRWAEDIRDLDWIAEDRGL--SRHKDLVADSADACTQLTRQEAVAIRQS	YSNMNEYRYREDPVVFYYATTEQLNTYIIEASEGLDV---TEDVFINTLLPGWVYHCIIYTTSPENRALGTWRVVNNAGKDNEQQLEFKIEPMYKAAKPSLRAIMRHFGEGARVMIEE---SVRIGKP-------IIPRGFDKAGVLSINNIVAACDFIMRGADDTPNFVQVQNSV	0.993,21.562,27.516,4.038,21.703,25.359,6.383,21.188,22.766,8.289,21.141,19.891,8.906,21.141,16.172,12.312,22.406,15.188,13.148,23.422,12.016,12.242,26.422,10.039,13.578,27.766,7.086,12.477,29.500,4.277,9.938,30.844,2.139,8.633,31.969,-0.992,7.828,32.906,-4.168,4.688,33.250,-6.602,4.207,34.000,-10.422,5.273,35.594,-13.742,7.148,37.688,-16.250,9.516,37.938,-19.234,12.656,39.031,-21.031,16.030,38.9…	AVLAAANAGSGSAPSSGSTQSSLSAGTASGSGSSPSGSGSGAAGGSGSGSAQTQSSNVSVMAGLDTGAKTGQGSGSKGTGDSFVSNPVRTAGRGTDVEDTVESCVFPAPKITTKAIYMPKIYQEKIKPNIYSNMNEYRYREDPVVFYYATTEQLNTYIIEASEGLDVTEDVFINTLLPGWVYHCIIYTTSPENRALGTWRVVNNAGKDNEQQLEFKIEPMYKAAKPSLRAIMRHFGEGARVMIEESVRIGKPIIPRGFDKAGVLSINNIVAACDFIMRGADDTPNFVQVQNSVAVNRLRGIQNKLFAQARLSAGTNEDNS	31741	Wheat streak mosaic virus
job	A0A2Z1SVJ2_unrelaxed_rank_001_alphafold2_ptm_model_3_seed_000	14.7	183	122	10	5	171	593	757	0.99	0.1724	83	172	803	AAAIHEGEVSFTVTS-NRVMSATEASQRLRGLMHHCGVNGQADSVMMAFHKAILLAHAK------NSSSVIQPARANI--YIKGGS-----VINFYTDVLHFLGDDSRRFFRAYADMVRQVLREIRNAYEAGDMRWAEDIRDLDWIAEDRGL--SRHKDLVADSADACTQLTRQEAVAIRQSK	VIQNFLAYIPPSHAIDNQLASGIEVENWAIEVAKAYGVN------IQEFYRTVLPAWIVNCIVNGTSDERKNEKSWRAVELNSQGEDVDDFEYPME-PMYKFALPTMRKVMRNFSS---QAILMYQNSVAAGKA-------FVIKAARNAGYTSIENKWLGIDFL-AEAQLSQSQLDIKHQIL	2.520,-7.137,-24.984,4.137,-3.627,-24.344,7.461,-5.395,-25.594,6.020,-5.672,-29.188,5.703,-9.508,-28.641,2.521,-10.852,-29.766,1.917,-13.328,-27.031,-0.722,-15.609,-28.391,-2.477,-16.297,-25.172,-4.449,-19.578,-25.703,-6.758,-18.688,-22.719,-8.352,-15.414,-21.297,-6.516,-13.727,-18.391,-7.652,-15.430,-15.219,-9.883,-13.086,-13.211,-7.305,-11.320,-10.914,-4.223,-11.133,-12.992,-2.734,-7.723,-12.50…	TIDGYIAKKHRGNNSGQPSTVVDNTIILMIVVEYCKAVMESEGRTMQFKYMCNGDDLILNVPDDEVNIIQGRFRELFSECGLDYNFDDVHKSIETIEYMSHSFMLKDGVYIPKLKRERIVAILEWERGDEIMRTRSALNAAYIESYGYEDLMVEIERYAVFWATEKGCEYPLLDRKRVEGLYKDDHTDINEEWLIGILPPSFEHCYVDMQTKDVRGREKSELRIESCDGASQMQMKFPVTFVTGNLGKLAEVKSILGITNDVIARNIDLPEVQGTSDEIVKKKAQLAVKMTNGPVLVEDTCLCFNAFNGLPGPYIKWFLKELGLDGVVKMLSAFGDKSAYALCTFAYVHNELSDPVVFKGVVNGEIVPPRGNNGFGWDPIFKPDECSCTFAEMPSSIKN…	946046	Ugandan cassava brown streak virus
job	Q83055_unrelaxed_rank_001_alphafold2_ptm_model_1_seed_000	14.1	120	93	6	6	123	69	180	0.988	0.2202	82	172	190	AAIHEGEVSFTVTSNRVMSATEASQRLRGLMHHCGVNGQADSVMMAFHKAILLAHAKNSSSVIQPARANI-YIKGGSVINF-YTDVLHFLGDDSRRFFRAYADMVRQVLREIRNAYEAGD	DHVLEYEPNQREISNTRATEKQYESWYDGVKNDYDV---DDSGMQLILNGLMVWCIENGTSPNIN--GTWVMMDGEEQVEYALKPIIEHAKPTFRHIMAHFSDVAEAYI-EMRN--KKKP	51.938,-30.250,-11.141,51.875,-26.609,-10.664,50.625,-23.547,-9.211,50.062,-20.188,-9.195,49.031,-16.938,-8.320,48.781,-13.516,-7.543,48.938,-10.031,-6.695,48.875,-6.531,-5.824,48.469,-2.814,-5.324,49.406,0.729,-4.512,48.875,4.555,-4.391,49.500,8.336,-4.457,50.375,12.039,-5.062,50.969,15.391,-6.887,52.625,18.453,-8.203,54.469,21.266,-9.828,54.750,23.938,-12.516,55.688,26.156,-15.469,57.406,28.109…	GSKTDDKQKSSAHTKENIITGKGSGSGQMKQDDDINPGLHGKHIIPRTKAITQKMKLPMIRGKVALNLDHVLEYEPNQREISNTRATEKQYESWYDGVKNDYDVDDSGMQLILNGLMVWCIENGTSPNINGTWVMMDGEEQVEYALKPIIEHAKPTFRHIMAHFSDVAEAYIEMRNKKKPYMPRYGRLRG	12202	Lettuce mosaic virus
job	G9DCQ0_unrelaxed_rank_001_alphafold2_ptm_model_3_seed_000	12	191	115	12	1	171	146	303	0.988	0.1811	82	172	317	PYDYAAAIHEGEVSFTVTSNRVMSATEASQRLRGLMHHCGVNGQADSVMMAFHK----AILLAHAKNSSS---VIQPARANIYIKG-------GSVINFYTDVLHFLGDDSRRFFRAYADMVRQVLREIRNAYEAGD----MRWAEDIRDLDWIAEDRGLSRHKDLVADSADAC--TQLTRQEAVAIRQSK	YVPPSQAI----------DNQMASGSEVESWAIRTAEAYGIT------IQSFYETILPAWIVNCIINGTSEERKSE-STWRAVELNNKGEDVDDMEYPME-PIFKHALPTMRKIMRNFSD---QAILMYQNSVQQGKAFNVK-----------AARNAGYT-RVEDLWLGIDFMAESQLSRHQLNIKHQIL	-3.932,28.250,-17.172,-4.551,24.594,-16.094,-4.953,25.562,-12.453,-7.738,28.078,-13.281,-9.594,25.328,-15.289,-9.250,23.016,-12.320,-10.727,25.562,-9.984,-13.633,26.109,-12.422,-14.086,22.359,-12.625,-14.266,22.125,-8.883,-16.750,24.984,-8.703,-19.109,23.281,-11.242,-19.453,19.938,-9.492,-22.875,18.547,-9.031,-24.359,20.406,-6.129,-27.781,20.484,-4.484,-28.672,23.438,-6.914,-27.047,21.984,-10.070…	KIQKLRDEWDANKPSVTLRPFAAKKIQNPLAEKVKELLKEIEDAGEKTKKRPCGEPNEGEEDSDGEDEAKDKGKNVTTPDKKQILKGGGSSKPIVKRDDVDNIPTNALEFKKDFKPARVSRTGFTWIPRSQRDNLTPEVVKNFLAYVPPSQAIDNQMASGSEVESWAIRTAEAYGITIQSFYETILPAWIVNCIINGTSEERKSESTWRAVELNNKGEDVDDMEYPMEPIFKHALPTMRKIMRNFSDQAILMYQNSVQQGKAFNVKAARNAGYTRVEDLWLGIDFMAESQLSRHQLNIKHQILAANVGRADKRLFAL	397544	Squash vein yellowing virus
job	Q8V1X8_unrelaxed_rank_001_alphafold2_ptm_model_3_seed_000	8.3	180	136	8	5	171	317	480	0.988	0.2097	82	172	527	AAAIHEGEVSFTVTSNRVMSATEASQRLRGLMHHCGVNGQADSVMMAFHKAILLAHAKNSSSVIQP-----ARANIYIKGGS------VINFYTDVLHFLGDDSRRFFRAYADMVRQVLREIRNAYEAGDMRWAEDIRDLDWIAEDRGL--SRHKDLVADSADACTQLTRQEAVAIRQSK	INNMIKYQPRVELIDNRYATLEQLTTWMTEAAAGLDV---TEDVFVNVLLPGWVYHCIVNTT--SPENKALGTWRVVNNAGQDGEKQLEYKI-EPMYKSARPSMRSIMRHFGEGARVMIEE---SVRIGRP-------IIPRGFDKAGVLSVNNIVAACDFIMRNADDTPNFVQVQNSVA	-0.667,9.086,-0.201,0.236,12.266,1.642,1.018,10.914,5.156,-1.457,13.633,6.332,-4.488,12.250,4.516,-5.680,9.992,7.395,-5.082,12.742,9.906,-6.875,15.336,7.875,-9.742,13.047,7.152,-10.055,12.031,10.688,-10.133,15.695,11.844,-12.734,16.531,9.273,-14.938,13.656,10.469,-14.570,14.750,14.109,-15.711,18.234,13.117,-18.688,16.750,11.305,-19.625,14.602,14.367,-19.438,17.547,16.641,-21.438,19.656,14.195,-24…	GQPSTVVDNTLCLIMAMEYCRLRVLDEHKHDMTILYVCNGDDLLINANTKDRDFVQQYYSGYMKELELNYSFDEAYRSIEQVEYMSHTFKKRGAKFIPKLKRERIVAILEWQRSKEPKAIQSAIIAAYVEAFGYDDLTEMIEELAAEVSITWPEFKLPARKEVEDLYLTGNRTDLGEEIKECGEKYCVYESSAAASDDVLAAANTGTQTNQGGGTVAPAANAGTAAKDGSSGSGTAQTQLSDGSTMSGLDKGKNAVGQGQGSKGNTGSFTNNPVRDGGKAQDVKDQTPGLVFPDPKVTTKAIYIPRVVRDKVKPEMINNMIKYQPRVELIDNRYATLEQLTTWMTEAAAGLDVTEDVFVNVLLPGWVYHCIVNTTSPENKALGTWRVVNNAGQDGEKQL…	112437	Oat necrotic mottle virus
job	A0A7D5YNJ0_unrelaxed_rank_001_alphafold2_ptm_model_1_seed_000	12.4	185	123	9	1	171	63	222	0.986	0.2813	81	172	241	PYDYAAAIHEGEVSFTVTSNRVMSATEASQRLRGLMHHCGVNGQADSVMMAFHKAILLAHAKNSSSVIQPARANIYIKGGSVINFYTDVLHFLGDDSRRFFRAYADMVRQVLREIRNAYEAG--DMRWAEDIRDLDWIAEDRGL-SRHKDLVADSADACT-----------QLTRQEAVAIRQSK	IPDVKEPL---SFDYEPETRAIATA-EQRESIEALFKEI---GVGPDNILKAAVDLCRQGVDVSTSPDSIFSGLSSAQSDVKRETLMTSVREV-TSARAFCRYFARHVWN------KMLEDDTPPANWAA-----------KGFKEGNKFAAWDCFDYVMSPAVAQAHIKREPTAEEMAASIMGK	44.812,-29.328,-15.094,41.188,-30.000,-15.055,38.219,-28.547,-16.891,34.625,-28.828,-16.828,31.750,-27.281,-18.062,29.094,-24.516,-18.578,26.188,-25.609,-20.531,25.000,-23.266,-23.453,21.234,-23.781,-24.031,20.422,-23.047,-27.828,16.750,-22.500,-28.922,13.180,-23.406,-28.234,10.891,-22.484,-31.297,7.219,-22.609,-30.234,5.125,-24.688,-33.094,2.432,-24.000,-35.875,-0.896,-25.875,-35.406,-2.588,-27.…	MASTGTPVITDAKIPAAGTGAQNVSTPVGSGGIAQGANNPKRETLRERLARRKAASKGGFGHIPDVKEPLSFDYEPETRAIATAEQRESIEALFKEIGVGPDNILKAAVDLCRQGVDVSTSPDSIFSGLSSAQSDVKRETLMTSVREVTSARAFCRYFARHVWNKMLEDDTPPANWAAKGFKEGNKFAAWDCFDYVMSPAVAQAHIKREPTAEEMAASIMGKEVFVFRQASKQGTQSLNVG	2754817	Rubus virus 1
job	G9IIU6_unrelaxed_rank_001_alphafold2_ptm_model_2_seed_000	10.4	115	97	4	6	119	88	197	0.986	0.3593	81	172	255	AAIHEGEVSFTVTSNRVMSATEASQRLRGLMHHCGVNGQADSVMMAFHKAILLAHAKNSSSVIQPARANIYIKGGSVINF-YTDVLHFLGDDSRRFFRAYADMVRQVLREIRNAY	DHLLDYKPEQTDLFNTRATKMQFEMWYNAVKAEYEI---DDDQMSIVMNGFMVWCIDNGTSPDVNGTWVM-MDGDEQVEYPLKPMVENAKPTLRQIMHHFSDAAEAYI-EMRNSE	33.094,-31.328,-5.219,31.281,-29.562,-2.619,27.875,-27.656,-3.098,26.969,-25.828,0.226,23.125,-26.297,0.036,22.094,-22.859,1.519,19.031,-23.438,3.756,15.953,-22.406,1.638,13.922,-20.031,3.887,10.766,-22.250,4.750,8.852,-18.938,4.699,8.891,-18.750,0.942,7.141,-22.141,0.349,4.383,-21.172,2.654,3.426,-17.797,0.978,3.693,-19.359,-2.516,1.640,-22.469,-1.469,-1.124,-20.328,0.159,-1.752,-18.500,-3.197,-…	GGREEGVRPQYWMLVWQSGKDKKEKSNKGKDQESREWAGNNNRGAGNSAMRDKDVNAGSKGKVVPRLQKITKRMNLPMVKGNVILNLDHLLDYKPEQTDLFNTRATKMQFEMWYNAVKAEYEIDDDQMSIVMNGFMVWCIDNGTSPDVNGTWVMMDGDEQVEYPLKPMVENAKPTLRQIMHHFSDAAEAYIEMRNSERPYMPRYGLLRNLRDKNLRSLRFCFLWSNIQNIGSSKKSSSTDEGSTLNNVSNKLFGL	12196	Bean common mosaic virus
job	A0A8B0MH21_unrelaxed_rank_001_alphafold2_ptm_model_3_seed_000	11.5	191	127	10	1	171	194	362	0.986	0.2313	81	172	408	PYDYAAAIHEGEVSFT-VTSNRVMSATEASQRLRGLMHHCGVNGQADSVMMAFHK----AILLAHAKNSSSVIQPARAN---------IYIKGGSVINFYTDVLHFLGDDSRRFFRAYADMVRQVLREIRNAYEAGD----MRWAEDIRDLDWIAEDRGLSRHKDLVADSADAC--TQLTRQEAVAIRQSK	LTPEVVKNFLAYVPPSQAIDNQMASGSEVESWAIRTAEAYGIT------IQSFYETILPAWIVNCIINGTSEERKSESTWRAVELNNKGEDVDDMEYPME-PIFKHALPTMRKIMRNFSD---QAILMYQNSVQQGKAFNVK-----------AARNAGYT-RVEDLWLGIDFMAESQLSRHQLNIKHQIL	-19.500,32.719,-13.219,-19.703,29.047,-11.555,-16.812,29.625,-9.117,-18.344,32.938,-7.832,-21.828,31.234,-7.652,-20.438,28.438,-5.383,-18.219,30.625,-3.199,-14.812,29.219,-4.223,-12.531,32.061,-2.979,-9.719,31.250,-5.461,-10.703,29.969,-8.898,-7.578,28.344,-10.461,-8.547,30.078,-13.766,-9.898,33.594,-14.469,-13.516,33.906,-15.695,-12.484,35.281,-19.078,-10.242,32.250,-19.531,-12.883,29.531,-18.62…	FWANKHGIQYPLLSDERVEKLYMDENFTLGDLDMEALMPDIFTFGEIELQAFDLAAKEAEIQKLRDEWDANKPSVTLSPFAARKIQNPLAEKVKELLKEIEDAGEKTKKRPCGEPNEGEEDSDGEDGTKDKGKSVATPEKKPILKGGGSSKPIIKRDDVDNIPTNALEFKKDFKPARVSRTGFTWIPRSQRDNLTPEVVKNFLAYVPPSQAIDNQMASGSEVESWAIRTAEAYGITIQSFYETILPAWIVNCIINGTSEERKSESTWRAVELNNKGEDVDDMEYPMEPIFKHALPTMRKIMRNFSDQAILMYQNSVQQGKAFNVKAARNAGYTRVEDLWLGIDFMAESQLSRHQLNIKHQILAANVGRADKRLFALSAPGEEGRVNAERHTTNDVSADR…	137757	Ipomovirus
job	A0A3G5BCQ9_unrelaxed_rank_001_alphafold2_ptm_model_2_seed_000	12.1	115	95	4	6	119	30	139	0.984	0.3774	80	172	143	AAIHEGEVSFTVTSNRVMSATEASQRLRGLMHHCGVNGQADSVMMAFHKAILLAHAKNSSSVIQPARANIYIKGGSVINF-YTDVLHFLGDDSRRFFRAYADMVRQVLREIRNAY	DHLLEYKPNQVDLFNTRATRTQFEAWYNAVKDEYEL---DDEQMGVVMNGFMVWCIDNGTSPDANGVWVM-MDGEEQIEYPLKPIVENAKPTLRQIMHHFSDAAEAYI-EMRNSE	-34.156,45.281,21.938,-34.031,41.469,21.922,-31.156,40.125,19.859,-32.156,36.562,19.062,-31.141,33.281,20.812,-30.453,31.516,17.516,-31.766,28.047,18.609,-28.953,25.766,17.328,-30.984,22.797,16.000,-32.375,20.328,18.609,-32.000,17.797,15.820,-32.031,14.609,17.812,-35.812,13.883,17.922,-36.875,13.016,21.578,-38.312,9.711,19.859,-35.188,7.527,19.812,-34.625,4.289,21.844,-31.016,4.832,23.047,-28.844…	WLMEVVPRLQKITRKMNLPMVEGKIILSLDHLLEYKPNQVDLFNTRATRTQFEAWYNAVKDEYELDDEQMGVVMNGFMVWCIDNGTSPDANGVWVMMDGEEQIEYPLKPIVENAKPTLRQIMHHFSDAAEAYIEMRNSECFYM	12222	Soybean mosaic virus
job	A0A2U8JQE9_unrelaxed_rank_001_alphafold2_ptm_model_3_seed_000	14	178	112	11	10	171	31	183	0.984	0.2551	80	172	220	EGEVSFTVTSNRVMSATEASQRLRGLMHHCGVNGQADSVMMAFHKAILLAHAKNSSSVIQPARANIYIKGGSVINFYTDVLHF-LGDDSRRFFRAYADMVRQVLREIRNAYEAGD--MRWAEDIRDLDWIAEDRGL-SRHKDLVADSADACTQ------------LTRQEAVAIRQSK	SEMINYVVNTRSVASVA----DLESIRI--NLNLQNPE-FARKSVILAIHCAHNSSSELETFDITLRDGP-DGFSANEWVLAIKRRVTLRQFCAVWA---RYV---FDHMIRSGTPPSNYVQ-----------KGFSTDTRYAAFDFFYGVTSEASVKKEGMIRMPTDEELRASALNA	32.625,-67.438,23.391,31.516,-65.625,26.547,31.906,-61.906,26.094,34.000,-59.344,27.875,33.375,-57.094,30.797,32.688,-53.406,30.422,31.328,-51.594,33.500,30.531,-48.031,32.438,28.281,-46.688,35.156,26.766,-43.375,34.438,24.766,-41.500,31.891,21.203,-41.312,33.406,19.781,-38.469,31.297,16.155,-39.344,30.766,15.391,-38.688,27.109,13.891,-35.188,27.672,10.406,-35.875,26.188,9.844,-32.938,23.703,6.01…	MAQQQNNNAQNDQGEQYVPTLVDYQLTVNESEMINYVVNTRSVASVADLESIRINLNLQNPEFARKSVILAIHCAHNSSSELETFDITLRDGPDGFSANEWVLAIKRRVTLRQFCAVWARYVFDHMIRSGTPPSNYVQKGFSTDTRYAAFDFFYGVTSEASVKKEGMIRMPTDEELRASALNAHLSIMAANRQRQGRLSNKAEISVVENLPAPRMQLLDL	2201306	Perth betaflexivirus 1
job	G9B9X3_unrelaxed_rank_001_alphafold2_ptm_model_1_seed_000	13.8	188	118	10	1	171	22	182	0.984	0.1724	80	172	220	PYDYAAAIHEGEVSFTVTSNRVMSATEASQRLRGLMHHCGVNGQADSVMMAFHKAILLAHAKNSSSVIQPARANIYIKGGSVINFYTDVLHFLGDDS----RRFFRAYADMVRQVLREIRNAYEAGDMRWAEDIRDLDWIAEDRGLSRHKDLVADSADACTQL-------------TRQEAVAIRQSK	PPDNKD--LEA-LQYIPESNAVATA----DQIHAIAALWKSIGVPAAKLGPYAWDLARHCAMFSHHP---SQIVGTPPGESKLTRQMLAASI---KSICTLRQFCMYFAPVVWNMM----ILTDQPPANWSK----LNYRESE------RFAAFDFFDGVTHTAALHPIGGLIRPPSEAERVANAAQK	-10.977,8.516,-71.250,-12.438,7.109,-67.938,-14.281,8.188,-64.812,-13.039,7.086,-61.438,-15.445,8.391,-58.719,-13.602,8.438,-55.312,-16.703,8.914,-53.125,-14.938,11.148,-50.469,-16.891,9.750,-47.344,-19.250,12.508,-45.875,-17.844,13.719,-42.344,-19.266,11.000,-39.906,-22.234,13.039,-38.281,-21.953,12.328,-34.406,-25.141,10.180,-34.031,-24.984,9.578,-30.266,-28.719,8.297,-30.469,-27.781,4.980,-32.…	MANTSASAALPAQSKTDDMTAPPDNKDLEALQYIPESNAVATADQIHAIAALWKSIGVPAAKLGPYAWDLARHCAMFSHHPSQIVGTPPGESKLTRQMLAASIKSICTLRQFCMYFAPVVWNMMILTDQPPANWSKLNYRESERFAAFDFFDGVTHTAALHPIGGLIRPPSEAERVANAAQKGLHIYKAAQQKNQLTSTAVEFTRAQVGSAPSLTLLPPN	333348	Nerine virus X
job	A0A7S6Z333_unrelaxed_rank_001_alphafold2_ptm_model_2_seed_000	12	183	128	10	6	171	84	250	0.981	0.135	79	172	316	AAIHEGEVSFTVTSNRVMSATEASQRLRGLMHHCGVNGQADSVMMAFHKAILLAHAKNSSSVIQPARANIY---IKGGSVINFYTDVLHFL------GDDSRRFFRAYADMVRQVLREIRNAYEAGDMRWAEDIRDLDW----IAEDRGLSRH-KDLVADSADACT---QLTRQEAVAIRQSK	ADIKGVEVS--ASAGGVCSFQD-TYSFLEAAKLQTQCDLQPTSLYANLIMLCLLTDAGNDETLYTAPMQVREANSHAKHEVALK-PLLAAVSVLRSRQITLRMFARGNGPMLR--------AFVDEADAFAS----IRQNGTPLSQKFNIPPAMWYAVSSFGQAYKPRHEWDSQAVEAAHLHE	-2.568,65.688,20.938,-1.366,64.562,17.453,-3.156,61.812,15.484,-1.450,59.344,13.320,-3.184,58.594,10.094,-3.512,54.844,9.469,-3.502,55.250,5.820,-0.322,57.062,5.383,1.092,57.344,8.828,1.136,61.188,8.883,1.062,62.875,12.289,-1.962,65.188,12.414,-2.164,67.812,14.961,-5.879,67.625,15.734,-9.016,65.625,15.164,-10.570,68.250,12.883,-7.461,68.188,10.719,-7.586,64.375,10.750,-11.141,64.312,9.523,-10.242…	MSYTCICCGSSILDQAALSTHAVSCAGSIPAAIVASHPNLSLAQVVVTMSTQNSNPGGTGGAGGSLPPVPGFSDPLQALGIIKADIKGVEVSASAGGVCSFQDTYSFLEAAKLQTQCDLQPTSLYANLIMLCLLTDAGNDETLYTAPMQVREANSHAKHEVALKPLLAAVSVLRSRQITLRMFARGNGPMLRAFVDEADAFASIRQNGTPLSQKFNIPPAMWYAVSSFGQAYKPRHEWDSQAVEAAHLHEDAVTKLSGQSANAVQYFGLDPAGSLLPQLANKAYARSIASMDPKSRLALVQAGGGVQSHLQRMIGN	2778983	Lentinula edodes tobamo-like virus 1
job	A0A6N3IT86_3_unrelaxed_rank_001_alphafold2_ptm_model_3_seed_000	11.8	186	130	9	2	171	797	964	0.981	0.2429	79	172	1009	YDYAAAIHEGEVSFT--VTSNRVMSATEASQRLRGLMHHCGVNGQADSVMMAFHKAILLAHAKNSSSVIQPARANI----YIKGGS--VINFYTDVL-HFLGDDSRRFFRAYADMVRQVLREIRNAYEAG-----DMRWAEDIRDLDWIAEDRGL--SRHKDLVADSADACTQLTRQEAVAIRQSK	VNKDLVQKMANYTPTTQLVDSQLASSVQIDNWVKSVCSGYDI---TDQVFWEDLFPMWLVHCTVNGTSSQQSQSHWRGIQINEDGSEEQVDYELDVMLRSAKPTMRAIMRNFFDQAKLMY---QNSVNKGKALVVK------------SSVQAGYTDVQQGWLGIDFMPASYPLTTSQKNIRNSIL	-22.266,-4.664,30.203,-18.391,-4.320,29.844,-17.859,-7.895,28.766,-16.125,-8.406,25.422,-16.953,-11.047,22.875,-14.484,-12.273,20.266,-15.930,-13.398,17.000,-13.602,-15.641,14.867,-14.766,-16.219,11.297,-13.422,-16.766,7.805,-13.945,-13.094,7.383,-11.578,-12.156,10.180,-11.320,-11.836,13.922,-13.594,-9.195,15.547,-13.836,-8.000,19.062,-17.078,-6.625,20.484,-16.047,-4.781,23.594,-19.625,-4.199,24.…	FGESCEVVSKAGVFTLPNFFKQEVITVGDNDIVVFKMPDDFMSFKLKKVLRKPLPEEDVYFLGLVRTSSGLSAKRSGVSQAYPFRSEFGDYWAYNFNSLPGDCGGLVVSTRDHKVVGFHGGICNSWKQYQNGVFTPVNDKLLEAMESFCDEKGWKFDDRVVSWCKLSEPRKCFPFNKSVSPITAHSGKNLKYYGDNLVCAAVTDATPYTTHVIKGKRKSFDRYLELNPDSVFHQYLDQYQPSVLSKEAFYRDFTKYDSVIEAGVVDMDCLRKAKIAVIEVLEKCGFGSSDVGPEWDLVKIANSLNKHASLGALYAGKKGDWMQQINGSDFKVAVGESFIGLCEGDVGVWSGSMKAELRPKEKVEAGKTRVFTGAPLDVLLGAKVLVDKFNQKFTETHLK…	2744503	Eggplant virus A
job	A0A0A0P3R4_unrelaxed_rank_001_alphafold2_ptm_model_1_seed_000	11.5	191	107	14	23	169	1	173	0.978	0.1417	78	172	197	MSA-----TEASQRLRGLMHHC------GVNGQAD---SVMMAFHKAILLAHAKNSSSVIQ--PAR----ANI-YIKGGS------VINFYTDVLHF----LGDDSRR------FFRAYADMVRQVLREIRN-----AYEAGDMRWAEDIRDLDWIAEDRGLSRHKDLVADSADAC--TQLTRQEAVAIRQ	MSYLSLQRERRSDIVKLALKEELRSLNTEIDEKGTYFKQVLEYYIMYFVLNMAEMGTSPDTVYPSENFELKPVTMKSGDEPKTFILKMNLITCIDRIQDLSENRVDLGDLTLRSFMRPFADIAKKQLQK-RGVDGILARKYPR------------VCRG-----AKHMGFDFNQDLQSSELSNSEMRVKQN	-9.367,-13.828,-17.344,-5.574,-13.664,-18.141,-3.104,-15.609,-15.766,-1.615,-12.227,-14.961,-5.008,-10.828,-13.930,-5.590,-13.820,-11.695,-2.170,-13.375,-10.031,-2.941,-9.758,-9.461,-6.211,-10.602,-7.824,-4.680,-13.211,-5.637,-1.964,-10.844,-4.445,-4.586,-8.219,-3.758,-6.629,-10.672,-1.757,-3.742,-11.555,0.499,-2.922,-7.969,1.236,-6.590,-7.211,1.962,-6.875,-10.219,4.188,-3.773,-9.195,6.152,-5.098…	MSYLSLQRERRSDIVKLALKEELRSLNTEIDEKGTYFKQVLEYYIMYFVLNMAEMGTSPDTVYPSENFELKPVTMKSGDEPKTFILKMNLITCIDRIQDLSENRVDLGDLTLRSFMRPFADIAKKQLQKRGVDGILARKYPRVCRGAKHMGFDFNQDLQSSELSNSEMRVKQNLGRVMFNRGLKVANLEESSSIDFE	1425362	Carrot Ch virus 2
job	A0A6G8R4R7_unrelaxed_rank_001_alphafold2_ptm_model_2_seed_000	13.2	188	128	13	1	171	63	232	0.978	0.09122	78	172	252	PYDYAAAIHEGEVSFTVTSNR-VMSATEASQRLRGLMHHCGVNGQADSVMMAFHKAILLAHAK--NSSSVIQPARANI--YIKGGSVIN--FYTDV--LHFLGDDSRRFFRA-YADMVRQVLREIRNAYEAGDMRWAED----IRDLDWIAEDRG--LSRHKDLVADSADACT-QLTRQEAVAIRQSK	DQSAQSTVLPTEKSKLVSTNHFTLSPSEDKNIFERVIEKYQSMGFSKDQAKLI---IYQLGVTFGTSRNCMGDSVSSLVWTTNDGQNVKLSKGTHSSFLNSLSKRKCNVERELLRRRSSEILA----------LLRARRLVYPER----LSRKKGMDYP-YSYMACDFLDYSTLSLTQEELLALNSGQ	11.102,-64.625,24.281,10.227,-62.906,21.172,10.617,-59.812,19.125,8.516,-59.188,16.078,9.930,-56.031,14.234,7.812,-55.312,11.148,9.617,-52.625,9.070,7.133,-50.312,7.309,9.117,-49.031,4.297,7.016,-46.625,2.086,6.402,-47.844,-1.606,7.164,-45.031,-4.223,4.516,-45.094,-6.863,2.270,-42.312,-7.973,4.141,-39.969,-10.383,1.877,-39.656,-13.367,0.858,-36.438,-14.812,2.973,-33.500,-15.719,3.789,-33.750,-19.…	MSDVEDDYEPSEDLVSRAGGGYLSQVVKLGGGAEPPTPKPNEVGAVKPVVDLEGNKEVSLIQDQSAQSTVLPTEKSKLVSTNHFTLSPSEDKNIFERVIEKYQSMGFSKDQAKLIIYQLGVTFGTSRNCMGDSVSSLVWTTNDGQNVKLSKGTHSSFLNSLSKRKCNVERELLRRRSSEILALLRARRLVYPERLSRKKGMDYPYSYMACDFLDYSTLSLTQEELLALNSGQQYVRLHNKHRRSIVNVSQLY	2709776	Sedum sarmentosum crinivirus
job	A0A3G6V9C3_unrelaxed_rank_001_alphafold2_ptm_model_2_seed_000	12.1	206	127	14	2	171	39	226	0.978	0.1724	78	172	263	YDYAAAIHEGE---------VSFTVTSN----RVMSATEASQRLRGLMHHCGVNG--QADSVMMAFHKAILLAHAKNSSSVIQ--PARANIYIKG----GSVIN---FYTDVLHFL---GDDSRRFFRAYADMVRQVLREIRNAYEAG----DMRWAEDIRDLDWIAEDRGL-SRHKDLVADSADACTQLTR----QEAVAIRQSK	VSISEFLKKPSPTSVFDFTKIKMPKQIDPIIPGVVIPEHTILVFESLKRWGEAAGLKNTDADLCALVATTVQNLVSFSTSKKSEPKARNFNVIRGASKAGIKLSHADTKQIIGSVLSAFGYENE--ERQFG---RSISSAIISMTSGGVVSPNHK----------VCISHGIPPQHYPYGA---DCILVDPRIHGYSASLASELGK	-58.469,-13.688,-16.422,-54.906,-15.141,-16.797,-51.844,-13.617,-14.898,-49.188,-12.016,-17.219,-45.875,-14.102,-17.766,-42.406,-12.781,-16.562,-40.438,-11.586,-19.703,-37.469,-14.086,-20.188,-34.031,-12.227,-20.562,-32.938,-12.266,-24.297,-30.719,-15.414,-24.875,-27.453,-13.883,-26.406,-27.266,-16.094,-29.500,-23.406,-16.672,-29.641,-22.547,-15.172,-33.000,-20.094,-17.750,-34.656,-16.562,-16.094…	MTTPSVAEKPQTSSTPATSSGLPSELEERYEALVKKSEVSISEFLKKPSPTSVFDFTKIKMPKQIDPIIPGVVIPEHTILVFESLKRWGEAAGLKNTDADLCALVATTVQNLVSFSTSKKSEPKARNFNVIRGASKAGIKLSHADTKQIIGSVLSAFGYENEERQFGRSISSAIISMTSGGVVSPNHKVCISHGIPPQHYPYGADCILVDPRIHGYSASLASELGKMVAVNRSQTGNKQIYNLYENTTAAPQIFTGNPQAGGR	2491018	Air potato virus 1
job	A0A7U3VZU9_unrelaxed_rank_001_alphafold2_ptm_model_3_seed_000	13	200	124	14	6	171	288	471	0.978	0.1417	78	172	497	AAIHEGEVSFTVT--------------SNRVMSATEASQRLRGLMHHCGVN-GQADSVMMAF-HKAILLAHAKNSSSVI--QPAR--ANIYIKGG-SVINFY---TDVLHFLGDDSR-RFFRAYADMVRQVLREIRNAYEAGDMRWAEDIRDL----DWIAEDRGL-SRHKDLVADSADACTQ----LTRQEAVAIRQSK	REIARSDDDTPILDYKDLPTIRVSGELSIHMVSKLDCSLVNDNILERIRRDYGEADKKTTRIVMLAILQSALTYSTCSTRYTINRGEIKISTDTGSTTVYTDDYVETIVSTLEGKGYLNPLRQY---LRWWSNTTIHLIKTG----------ILKPNEYVQARWGVTKKFLPYCF---DFCVMSAKYNTRDEKLAAALAR	17.875,34.094,-18.469,20.141,31.453,-16.812,19.297,27.844,-17.969,19.797,25.719,-14.688,22.734,23.297,-15.516,21.859,21.047,-12.539,21.688,17.453,-13.695,24.656,16.703,-16.078,27.531,17.078,-13.445,26.719,13.891,-11.453,26.906,11.609,-14.570,30.453,12.641,-15.711,31.969,12.391,-12.180,30.938,8.641,-12.031,32.406,7.871,-15.531,35.906,9.375,-14.820,36.062,7.578,-11.453,35.156,4.410,-13.312,37.812,4…	MSMNAGTLVDFYTSLDKYRKETKKAIDDLAAGKSLTPSTKGVPEGAYSIFRYKIVNRLIKLVFKVDNGKKKPGERYEIGLFVRSPSLGSLGIVAKTVDGDAIEVEVTSWTRAGGLTYTHSKRRVEIKTPGEEHTLSIDSGALVSYCYYYLDGGLIYSHTAMPVNVSYQPGYVQLANIRKIDAKDYLMGKDSENLSNPFDVSSVTVDYDVSGRGEDLYVENKSNVVEARHRDFIRGIKDVEDKKAAEEQRHDHSNLQPTAGDVSPPSSEQSEEKVKSIEEVGRLIRDIREIARSDDDTPILDYKDLPTIRVSGELSIHMVSKLDCSLVNDNILERIRRDYGEADKKTTRIVMLAILQSALTYSTCSTRYTINRGEIKISTDTGSTTVYTDDYVETIVSTL…	217429	unclassified Closteroviridae
job	Q83387_unrelaxed_rank_001_alphafold2_ptm_model_3_seed_000	11.9	159	119	8	18	171	536	678	0.978	0.3963	78	172	727	TSNRVMSATEASQRLRGLMHHCGVNGQADSVMMAFHKAILLAHAKNSSSVIQPARANI-YIKGGSVIN-FYTDVLHFLGDDSRRFFRAYADMVRQVLR-EIRNAYEAGDMRWAEDIRDLDWIAEDRGL--SRHKDLVADSADACTQLTRQEAVAIRQSK	ASTTKATSAQLAAWVEAVKK--DLKIRNDDAWSIVLTAWCIWCANNGTSSEVDTNQDMESDSLGKVQTVRIDSFVEPA--IENGGLRK---IMRLLFRYHSGNLGQRGK---------NDSLWNQAGFTEKAMTTLPFDFVEVTKTTPKTVKEQLAQAK	-10.156,-17.578,17.219,-7.062,-15.883,15.875,-5.375,-15.281,19.281,-5.520,-11.469,19.109,-5.328,-9.852,22.500,-6.055,-6.398,23.906,-3.959,-3.715,22.141,-2.137,-0.792,23.719,-0.976,2.656,22.781,2.721,2.426,21.688,5.492,4.414,23.406,7.348,7.195,21.656,10.469,5.125,21.547,8.672,2.207,20.047,7.188,4.371,17.391,10.484,6.008,16.500,12.047,2.586,16.078,9.391,1.568,13.617,9.523,4.684,11.492,10.922,4.125,…	RAGMTQTRIRTTMEVLEDIQWGKAAGPLYAMKKRDLCKNLTEEELVALGAHCRSELNKGKNAGLWNGSLKAELRPKEKVDLNKTRVFTPAPITTPHCAKYFVDDFNKQFYKSHLKATSPLLALISSQNGWSKVYNKLNKDRLLHGSGDGSRFDSSIDPYLFDMIYTIRCHFMHEDDKRESERAMSNMFREFVFYSNSHDQWNILVKQVGNNSGQPSTVVDNTLVLMISFYYAYAVKTRDYTFDKIDERFVFVCNGDDNKFAVSPEFVKEFGGSFTDEIAQLGLHYEFDELTTDITANPYMSLTMIDIGGRIGFQLNPERILGIVQWIKKGGIVHAAQAAFAAMIESFNDPDLFCVMHSYLVWLLVTYRSELVYAMHNDLVSVVYMDPCQVFALHYNDSE…	48201	Maclura mosaic virus
job	Q9DUM1_unrelaxed_rank_001_alphafold2_ptm_model_3_seed_000	11.5	173	129	7	5	171	1002	1156	0.978	0.6467	78	172	1194	AAAIHEGEVSFTVTSNRVMSATEASQRLRGLMHHCGVNGQADSVMMAFHKAILLAHAKNSSSVIQPARANIYI---KG-GSVINFYTDVLHFLGDDSR--RFFRAYADMVRQVLREIRNAYEAGDMRWAEDIRDLDWIAEDRGLSRHKDLVADSADACTQLTRQEAVAIRQSK	LNKLKSVPKSVMEHNNSVALESELKAWTDAVRTSLGI--TTDEAWIDALIPFIGWCCNNGTSDKHAENQVMQIDSGKGAVTEMSLS-PFIVHARMNGGLRRIMRNYSDETV--------------LLITNN-KLVAHWSMKHGASANAKYAFDFFVPRSWMNPQDIEVSKQAR	48.562,-29.062,-5.883,46.375,-29.656,-2.793,42.938,-28.406,-2.742,41.125,-29.031,-6.031,37.750,-29.094,-4.117,36.312,-32.531,-5.180,33.406,-31.453,-7.582,30.625,-31.734,-4.953,28.203,-34.000,-7.008,25.094,-31.734,-7.785,22.016,-33.031,-6.031,19.875,-35.469,-8.234,16.609,-33.750,-9.289,13.703,-35.438,-11.164,12.297,-31.953,-12.055,14.586,-28.812,-12.367,11.883,-26.359,-11.047,9.555,-28.656,-9.023,…	PELRRAYEKRPYFNFYDLQTDSNILEAIFYTTEGDEFFRTADPNKDMNLVADKLRSFLDTKLVVGHHQRQMLEETAKVVIKDTKGTAHHMDISQHDPDHLKQNGSGKIGYPEHRGQFRQEGPAKTADYDLGVEFGTDTDDITLEASTGILLSQVGVDVATRVGRICIGTFNMNCYFYSDWILVPGHLQDRSGNVTIQFPDQTVQTTTDALNANGVKRFYGLDVIAIRRPAILRPRTKLVKAFAIEEPVIAQMVFVDAQGVRKCTQSDWARKEENSGRWSHKISTVLGMCGCPVLDVGKNRLIGIHVATNYTKKRNEFQPFTQEVVDFINGPGTKIPYCPWVFDRPACGYASHTALFEKPTTLTDIIHMQASDGLHNINNAIEGFGSSLRGQLVSPPTES…	12465	Barley yellow mosaic virus
job	A0A8K1J761_unrelaxed_rank_001_alphafold2_ptm_model_2_seed_000	12.5	183	117	10	7	171	67	224	0.975	0.4371	77	172	262	AIHEGEVSFTVTSNRVMSATEASQRLRGLMHHCGVNGQADSVMMAFHKAILLAHAKNSSSVIQPARANIYIKGGSV-INFYTDVLHF-LGDDSRRFFRAYADMVRQVLREIRNAYEAGD--MRWAEDIRDLDWIAEDRGL-SRHKDLVADSADACT-------------QLTRQEAVAIRQSK	TALKELKHPPYSSNSVATQAQVHTILTNLAAYDA--KIAAPQLL----EFVMLCVDQGSSSATHYAG--TIAGVEAHTDVNEIARHIKQVCSLRKLCMYYAKYAFHL------CVVHNRPPANWQR-----------KGFTDSTKYAAFDFFNGVTNGAALNPPGGMVRQPTAEEITAHALNA	39.250,-6.387,-53.562,40.000,-7.430,-50.312,40.531,-7.672,-46.938,38.188,-9.164,-44.312,40.375,-12.289,-43.656,43.094,-12.938,-41.250,41.844,-14.945,-38.375,43.688,-18.156,-38.812,47.219,-19.125,-38.750,49.812,-18.781,-36.125,49.219,-21.875,-33.969,52.562,-23.281,-33.312,55.281,-22.859,-30.984,56.062,-21.656,-27.609,55.062,-23.141,-24.359,57.000,-26.391,-23.594,57.719,-26.547,-19.953,55.781,-27.1…	MSDESKLDSVEIQLLDDAQGPKVSSHSSIAADLHDQLKTALQHTKKTPSIAAPRRIVTMSTGELTLTALKELKHPPYSSNSVATQAQVHTILTNLAAYDAKIAAPQLLEFVMLCVDQGSSSATHYAGTIAGVEAHTDVNEIARHIKQVCSLRKLCMYYAKYAFHLCVVHNRPPANWQRKGFTDSTKYAAFDFFNGVTNGAALNPPGGMVRQPTAEEITAHALNAHLLIARSRQNDIISTAAEITGMRTQASSIRARLTYGPD	2879903	Sclerotinia sclerotiorum alphaflexivirus 1
job	B5AZR7_unrelaxed_rank_001_alphafold2_ptm_model_3_seed_000	12.7	188	122	10	1	171	99	261	0.975	0.4162	77	172	300	PYDYAAAIHEGEVSFTVTSNRVMSATEASQRLRGLMHHCGVNGQADSVMMAFHKAILLAHAKNSSSVIQPARANIYIKGGSVINFYTD-VLHFLGDDSRRFFRAYADMVRQVLREIRNAYEAG---DMRWAEDIRDLDWIAEDRGLSRHKDLVADSADACT-------------QLTRQEAVAIRQSK	KPSIENFLSLG---WMPESNSMATS-EQISKIMAEWEKL---GVPKKSLAQATWAYCRYCVGASSSPHMDPNAADEQVFGH-VTRDAMGAVIKKHVTLRQFNRFFAPIMWN------YMITMNLPPS----------DW-QRKNFTEDTKFAAFDCFDFVMNPAAHQPLEGLIRKPTKEEVIANQTFK	-3.404,-77.188,19.406,-6.719,-76.750,18.234,-9.641,-76.062,16.625,-12.383,-75.875,14.445,-14.688,-75.812,11.680,-16.781,-74.125,9.156,-18.922,-75.312,6.469,-20.422,-76.750,3.533,-20.984,-78.625,0.437,-22.250,-78.375,-3.031,-22.016,-80.250,-6.059,-20.750,-82.188,-8.906,-19.781,-82.375,-12.398,-17.609,-85.188,-13.633,-16.047,-85.438,-17.031,-13.070,-87.750,-17.422,-11.664,-89.312,-20.281,-8.195,-90…	MGGSSADAVKDQKKIKPEDKEAKEIEDLRVPNSRLTLEVQAEADKMKNHKILMERFERLKNAISDNLTNPTLSNYAMPQTQAPKIVDSYKADMTNIFAKPSIENFLSLGWMPESNSMATSEQISKIMAEWEKLGVPKKSLAQATWAYCRYCVGASSSPHMDPNAADEQVFGHVTRDAMGAVIKKHVTLRQFNRFFAPIMWNYMITMNLPPSDWQRKNFTEDTKFAAFDCFDFVMNPAAHQPLEGLIRKPTKEEVIANQTFKSIALNRRAQNDRFANLGVEITGGKFGCDKKMTFRESSCG	552517	Carrot carlavirus WM-2008
job	B3VLC0_unrelaxed_rank_001_alphafold2_ptm_model_2_seed_000	13.6	176	131	10	7	171	109	274	0.975	0.2313	77	172	302	AIHEGEVSFTVTSNRVMSATEASQRLRGLM--HHCGVNGQADSVMMA-FHKAILLAHAKNSSSVIQPARA--NIYIKGGSVIN---FYTDVLHFLGDDS-RRFFRAYADMVRQVLREIRNAYEAGDMRWAEDIRDLDWIAEDRGL-SRHKDLVADSADACT-QLTRQEAVAIRQSK	IGSVKTVPKVVNQPGLISR-EIAIRIGEALKEHCKQVMGSDSSTDLATYFIHLIQLAITFSTSKNSEYKEFDYIETETQKKIYIKDVSEVVERAAMNSGYENPFRQYMRYFTSSS--IT-------LTLNGKITPNERTMAHHGVPKQFFAYTYDFIDPDYSLMNHSAINAYNLAR	24.031,-25.109,-37.688,20.469,-24.703,-36.000,18.672,-22.547,-38.719,15.953,-24.953,-40.031,13.930,-26.422,-37.062,10.414,-25.094,-36.219,8.539,-25.906,-32.938,5.645,-28.328,-33.375,2.191,-27.172,-32.156,-0.527,-29.781,-31.500,-3.027,-29.906,-34.312,-0.740,-28.312,-36.938,-0.872,-29.734,-40.562,2.443,-30.234,-42.188,2.996,-30.562,-45.906,6.047,-32.406,-47.250,8.164,-30.297,-49.656,8.922,-33.625,-…	MAQNYVAVVEGTILESLTAPPKRFRVATSDVGKYYDSSKYRSVTGVATAERDRLPAIEETELLATIPTEASTDKGVIPETVTRSSNKPEIVDDVSTLLLNPRKNVVLNIGSVKTVPKVVNQPGLISREIAIRIGEALKEHCKQVMGSDSSTDLATYFIHLIQLAITFSTSKNSEYKEFDYIETETQKKIYIKDVSEVVERAAMNSGYENPFRQYMRYFTSSSITLTLNGKITPNERTMAHHGVPKQFFAYTYDFIDPDYSLMNHSAINAYNLARIQAFKNKIASVNNTMHNTYQLNQGAVSG	136234	Pineapple mealybug wilt-associated virus 2
job	A0A3S7EC29_unrelaxed_rank_001_alphafold2_ptm_model_3_seed_000	14.4	180	113	9	10	171	186	342	0.975	0.4371	77	172	378	EGEVSFTVTSNRVMSATEASQRLRGLMHHCGVNGQADSVMMAFHKAILLAHAKNSSSVIQPARANIYIKGGSVINFYTDVLHFLGDD----SRRFFRAYADMVRQVLREIRNAYEAGDMRWAEDIRDLDWIAEDRGL-SRHKDLVADSADA-------------CTQLTRQEAVAIRQSK	LASIDYKPQAGSVASEEKISQIGLEFTK----VGISADQLTEVGVFIARHCADVGSSNQSRLIG--TFPGSD-VELEEL-ATIIKSTAGCTLRQFCAYYAKMVWNLMLE----TKTPPAIWSS-----------KGYREENKYAAFDFFYGVDSSAALEPVDGIIRKPTNSERVANETMK	-31.156,-30.094,10.266,-32.844,-28.359,7.570,-33.750,-26.391,4.801,-34.281,-25.109,1.513,-34.031,-24.891,-2.172,-34.750,-21.844,-4.297,-34.781,-22.516,-8.077,-35.688,-19.500,-10.219,-35.062,-19.781,-14.023,-35.406,-17.422,-16.750,-36.125,-14.102,-18.578,-35.625,-14.203,-22.375,-36.219,-10.898,-24.188,-35.219,-10.023,-27.594,-33.438,-8.242,-30.359,-33.500,-4.633,-31.641,-31.922,-3.812,-34.938,-29.…	MATTAATTAPATVQSTTQPEVTSSLQSTTSLTLPPVTPTETPARVATTRSDPVTSGYSIGNVTAALTRATGPPPVTVGLGALNLNDGDEIAAGGAVATTAPAATTVPMGRTESMEWFNRTYNRPASSAPFAFGVQPGTNLGVSAPSGSSTGPVRRPRQKFTLKPINRPESSVVGSGMSKRLSIRDLASIDYKPQAGSVASEEKISQIGLEFTKVGISADQLTEVGVFIARHCADVGSSNQSRLIGTFPGSDVELEELATIIKSTAGCTLRQFCAYYAKMVWNLMLETKTPPAIWSSKGYREENKYAAFDFFYGVDSSAALEPVDGIIRKPTNSERVANETMKEAMSFRAAARDGTQSTNIGEITGGKAGPKPRLTIKQ	471498	Peach chlorotic mottle virus
job	A0A2Z1SVL0_2_unrelaxed_rank_001_alphafold2_ptm_model_3_seed_000	15.2	164	114	8	19	171	570	719	0.975	0.826	77	172	765	SNRVMSATEASQRLRGLMHHCGVNGQADSVMMAFHKAILLAHAKNSSS--VIQPARANIYI-------KGGSVINFYTDVLHFLGDDSRRFFRAYADMVRQVLREIRNAYEAGDMRWAEDIRDLDWIAEDRGL--SRHKDLVADSADACTQLTRQEAVAIRQSK	DNQLASGVEVENWAIEVSKAYGVTIQ--EFYRTILPAWIVNCIVNGTSDERKNEKSWRAVELNAQGEDIDDSEYP-MEPMYKFALPTMRKIMRNFSSQAILMY---QNSVTAGKA-------FVIKAARNAGYTSIENKWLGIDFL-AEAQLSQSQLDIKHQIL	32.594,0.100,-9.555,28.719,0.162,-9.562,26.688,-3.002,-9.023,22.906,-3.326,-9.336,21.406,-6.922,-9.461,23.188,-8.828,-12.281,24.828,-5.602,-13.766,28.422,-4.355,-13.062,30.125,-1.067,-13.977,33.844,-0.710,-13.461,35.812,2.494,-13.523,39.344,1.771,-14.555,42.406,3.471,-15.961,42.781,3.145,-19.766,45.750,0.820,-19.422,43.781,-1.682,-17.281,40.719,-1.898,-19.547,42.188,-4.605,-21.906,43.281,-6.621,-…	YMCNGDDLILNAPDDEIPIIQSRFKDLFAECGLNYDFDDVHKRIETIEYMSHSFAQRDGFFIPKLKKERIIAILEWERGDEVMRTRSALNAAYIESFGYDDLMMEIERFAVFWASEKGCEYPLLDRKRVEGLYLDEFTEINEEWLSGILPPSFENCYIDLQVVDRPQSLNVVNREEEVTSKFRMGIEAPITFVTGNAQKLKEVKQIFGPTIPIVSRKIDLPESQGTVEEIIKEKARVAAELVGGPVLVEDTSLCFDALNGLPGPYIKWFLEGIGLEGLYKLVEPYQNRMASALCVFAFVNKVGDDPIIFKGVLRGEIVMPRGPNSFGWDPIFQPLDWKRTFAEMMTEEKNMISHRFRALSLVRDFLKSSSYFSFAKGLDRDIFIDVQAIDKDEIEAEIT…	137758	Cassava brown streak virus
job	A0AUJ5_3_unrelaxed_rank_001_alphafold2_ptm_model_3_seed_000	12.1	173	136	6	1	171	961	1119	0.975	0.3774	77	172	1165	PYDYAAAIHEGEVSFTVTSNRVMSATEASQRLRGLMHHCGVNGQADSVMMAFHKAILLAHAKNSSSVIQPARANIYIKGGSVINFYTDVLHFLGDDSRRFFRAYADMVRQVLREIRNAYEAGDMRWAEDIRDLDWIAEDRGLSRH--KDLVADSADACTQLTRQEAVAIRQSK	PIITQTQIYNYRPAFGSIHNNKATDIELEAWKKQIADYFQVD-DVSTLILGF-MAYVIENGTSPEIFTN-QKFVMATSSGEQREYPLAPFRSRSVELRKIMRRFSEEAIDYIQ----------IQREHNPQYVPRQAVVRNVKRAIYFPYCFDFIDE-TILTPDALEIVHQMK	27.453,36.094,28.203,28.734,39.188,30.156,27.109,42.719,30.156,23.562,43.625,31.500,22.953,47.125,29.875,20.734,49.125,32.311,20.547,47.500,35.781,23.922,47.156,37.500,22.297,46.312,40.875,21.578,42.781,39.688,25.078,41.938,38.688,25.547,38.250,40.000,21.922,37.312,40.469,21.219,33.812,38.844,17.766,34.219,36.875,15.844,31.188,38.375,16.562,29.031,41.344,13.797,26.844,39.875,12.250,25.812,36.594,…	SGGIMGYPEHKGDFRQTGPPKFSIVPEGRSTIKSGNNIAPFISAMGTIKNVYMNGDFDTLACTQIGNKLVVNAHIFMEPVKKQELILQHGVYELPNNGTINIKHVPGIDMVIQTLPMDVPLARQIKAYRGPIPGELIRLLKIERNTKTNSTSLSDPGTARVGPGTIWYHNITTKHGDCGSLVLSEKDNKIVGIHTGQQDGTNLNLFAPITKDAIVAIETVLPGELNDWVFTPDMLDVGSNNAIRKQASDPFPVVKKLLEGITFQNNRTTTTDSVSNTAILPARKYWVASDLPVNIKYQCDMPTFFNTRHTYEGESQPFMAYLRECGDAETFFRPLLSHYIPSNLNGDAFKKDFFKYGKPVPVGLVHGPSFKIASDRVIKRFERVGYERHSIPFEFDAEA…	323118	Blackberry virus Y
job	A0A8E7NG46_unrelaxed_rank_001_alphafold2_ptm_model_3_seed_000	11.5	182	122	11	12	171	436	600	0.967	0.1563	75	172	613	EVSFTVTSNRVMSATE----ASQRLRGLMHHCGVNGQADSV---MMAFHKAILLAHAKNSSS--VIQPARANIYI---KGGSVINFYTDVLHFLG-DDSRRFFR-AYADMVRQVLREIRNAYEAGDMRWAEDIRDLDWIAEDRGLSRHKDLVADSADACT-----QLTR---QEAVAIRQSK	QKPEQPPPGKTTTVQEDKPSLSESESECLKKV-----ANALSMTLEEAIDFTLASSVLWGTSVEALHNNNAKMGIRVGTSTKFVDHALVTKIFFDKDPKRNLLRELCRKHSGYTARNIQNGIYDVNMQ----------LVSKYSL--LREFSYLAFDFLNMRYFHTATQDELMESNKITNYK	17.875,-24.594,28.188,14.070,-23.719,27.125,12.977,-20.172,26.062,9.180,-20.234,26.500,7.184,-17.500,24.688,3.746,-17.156,26.109,1.856,-15.000,23.406,-1.370,-15.250,25.281,-4.011,-17.672,24.188,-2.324,-20.844,22.656,0.235,-23.141,24.656,3.922,-22.312,25.328,6.230,-23.891,22.703,9.133,-25.469,24.734,12.078,-26.406,22.391,15.000,-28.656,23.797,18.594,-27.859,22.500,20.875,-31.016,22.469,24.750,-31.…	MKVTFDLGTNPAVTIPIGKYPSEKILNCSPLKQYSVKVGGDNGYLKIIVTFNELDGFVNFEAKLYGVVYHGFDATLPNYTATKHDSKEVKLESKFEHIELFYKSRYYSVMVGGKQIYRTWDVCYSYETTYQCEYEYDATVGEMLAALRSPRDILNLRTVVPDKLLSFAAARFEDNLNKVHLIKADRWGVNNINNERARKALDKPKQNPNTANFDADVVRAYLVNKIERKSNIVVSFTELYRTEKGINVVVQFWFHRIDGYDELVFSFQNSDGTHRLLVEVWEVNNGVHQHKYDVSNVKINKSTEVFLIMLKNMMTYIVLDGVATKFDDFVGRQYEYETFGYEIQLVGRPSKISGKYLVNFPRWPKEVFLIGDVELTYSSAVTSPRQIGYDQCGSIQLAS…	2838133	Agapanthus velarivirus
job	A0A7S6G4T9_unrelaxed_rank_001_alphafold2_ptm_model_1_seed_000	13.5	206	121	14	3	172	40	224	0.961	0.2551	74	172	224	DYAAAIHEGE-------------VSFTVTSNRVMSATEASQRLRG-LMHHCGVNG--QADSVMMAFHKAILLAHAKNSSSVIQ-PARANIYIKGGS-----VIN---FYTDVLHFL-----GDDSRRFFRAYADMVRQVLREIRNAYEAGDMRWAED----IRDLDWIAEDRGL-SRHKDLVADSADACTQLTRQEA-VAIRQSKA	TMKSFMSNPSKTAMFDWSKMKIPKMVDVRTPGVVTT-EHSIEVYDALKLWALSKGLQDTDENMASLVTTGFQNALSFSTVKTAAPAGHTGNKLVGSSKPDMELPHNEFKGVVKSAIQSYGYKNPLRQWMRKNSAAVIQ-------------MTSAGFLQPNIKKL----NENGIPPQYYP---FGGDFLVVDSRVFGYSAALASQL	4.367,18.453,4.617,6.551,15.070,4.180,7.625,13.578,7.832,11.180,14.562,6.621,10.305,18.078,7.309,9.055,16.969,10.867,12.156,14.805,11.727,14.781,16.047,13.977,18.125,16.344,12.234,19.141,13.312,14.352,16.297,11.133,12.977,17.062,12.211,9.438,20.609,11.188,9.961,19.578,7.828,11.352,17.375,7.125,8.352,20.266,8.132,6.055,22.594,5.766,7.875,20.156,2.816,7.715,19.484,3.471,4.074,23.188,3.930,3.350,23.…	RSRLTLLTEAEKEAVRQVEAAKTLPGVPATPSGVKNVVATMKSFMSNPSKTAMFDWSKMKIPKMVDVRTPGVVTTEHSIEVYDALKLWALSKGLQDTDENMASLVTTGFQNALSFSTVKTAAPAGHTGNKLVGSSKPDMELPHNEFKGVVKSAIQSYGYKNPLRQWMRKNSAAVIQMTSAGFLQPNIKKLNENGIPPQYYPFGGDFLVVDSRVFGYSAALASQL	675077	Plum bark necrosis stem pitting-associated virus
job	A0A4D6EBZ5_unrelaxed_rank_001_alphafold2_ptm_model_3_seed_000	14.4	187	120	15	7	171	307	475	0.961	0.111	74	172	500	AIHEGEVSFTVTSNR-VMSATEASQR-LRGLMHHCGVNGQADSVMMAFHKAILLAHA---KNSSSVIQPAR-ANIYIKGG-SVINFYTDVL-HFL---GDDSR--RFFRAYADMVRQVLREIRNAYEAG----DMRWAEDIRDLDWIAEDRGL-SRHKDLVADSADACTQL----TRQEAVAIRQSK	VSELDVIELTGYYNPSVMDVDDVRSVNAKLLDYHSRLYGRSESSNRALAIGMIQGALTWSTSANLKDGEVRRVDVSLNGKKFTVDF--NELRHIIQSSVPQSKYENPVRQY---MRWFSTTTISLIKSGVVIPNYH----------VMARHGVTSQFIPYGF---DYCILLPSYNRRDDKVAAALAR	-9.852,40.594,1.674,-8.570,38.281,-1.163,-10.844,35.219,-1.727,-8.797,32.719,-3.973,-11.445,30.984,-6.145,-10.078,27.344,-6.570,-11.422,26.547,-10.164,-12.781,22.797,-10.398,-11.000,20.625,-13.133,-14.172,18.938,-14.609,-12.234,17.734,-17.812,-14.766,16.344,-20.312,-15.047,12.570,-21.172,-13.023,13.133,-24.391,-9.547,14.234,-23.109,-8.977,11.078,-21.016,-9.031,8.953,-24.203,-6.438,11.219,-25.797,…	MTTALVAPIVGDKGEFLSLLRNLPNDDSHDSWLPNAGRMNDDFFKLGEAYKLQNLSIGYTINASVSIKSIPKETMGVLRVIIEPRDGDMLIHTLRFYRDKNLIEQVYTQRKGGVGSVLKSRPVDSSIVNFHNERKETLTSMVNKQSRLMEVFTNGASLGSSQIKVPVDSLITVIVSLESKKISCDKLFELIPTEVSSIIKFDGTVDYKEINRVRKYIFPYKTFRDSKYREILTEAIAARNETAVSQPETETVPAHPVANVTYVTPPEGVAITNAAIPETKPIDEVATLLSAIENVTDLPIGRTKLNVSELDVIELTGYYNPSVMDVDDVRSVNAKLLDYHSRLYGRSESSNRALAIGMIQGALTWSTSANLKDGEVRRVDVSLNGKKFTVDFNELRHII…	47985	Grapevine leafroll-associated virus 1
job	A0A2S1JYX6_unrelaxed_rank_001_alphafold2_ptm_model_3_seed_000	16.9	118	82	8	1	114	56	161	0.956	0.3422	73	172	182	PYDYAAAIHEGEVSFTVTSNRVMSATEASQRLRGLMHHCGVNGQADSVMMAFHKAILLA--HAKNSSSVIQPARANIYIKGGSVINFYTDVLHFLGDD--SRRFFRAYADMVRQVLRE	AKVNVKDLMERE--FGLQSNNVMNSN-DILAISSIFTEAKI---PENLQQ--HTAIEVARMAVDVGSSKHSEFMGKSVVCGH---DLAVIV-GYIKEVTTLRRFCMYYSKVIWNLLIK	43.183,4.236,8.980,42.450,4.363,12.786,43.777,0.681,13.604,40.966,-1.624,15.008,42.795,-1.206,18.311,41.795,2.485,18.878,38.062,1.710,18.424,38.277,-1.004,21.143,39.913,1.389,23.567,37.238,3.994,22.969,34.470,1.528,23.617,36.094,0.363,26.819,36.376,3.960,28.021,32.689,4.521,27.260,31.842,1.380,29.106,34.054,2.311,32.016,32.478,5.751,32.116,29.059,4.168,31.989,30.051,1.759,34.744,31.288,4.682,36.7…	MASNEELREQEERRKNDEAKFLGKEVEGAGGSRPAMPDLGTIIKRKKKQIENALSAKVNVKDLMEREFGLQSNNVMNSNDILAISSIFTEAKIPENLQQHTAIEVARMAVDVGSSKHSEFMGKSVVCGHDLAVIVGYIKEVTTLRRFCMYYSKVIWNLLIKEKTPPANWAKKGFKDETKFAA	2016035	Grapevine virus T
job	A0A1B0RQP8_unrelaxed_rank_001_alphafold2_ptm_model_3_seed_000	11.8	202	129	15	1	170	51	235	0.956	0.2679	73	172	236	PYDYAAAIHEGE-----VSFTVTSNRVMSATEAS---QRLRG-LMHHCGV---NGQADSVMMAF-HKAILLAHAKNSSS----VIQPARANIYIKG-GSVINFYTDVLHFL-------GDDS-RRFFRAYADMVRQVLREIRNAYEAG---DMRWAEDIRDLDWIAEDRG-LSRHKDLVADSA--DACTQLTRQEAVAIRQS	SNVANSSIFDDLEVPTNIVIHTQAANEMTPSQCEEFAKVLNEFIKKFMFKLPTESKLTKKQLTTGMYAFFTAANEQSTSKGNGSNKNLSNNFTLDGVEYEWNFSHAFPFFDEAFIKEKIQNPIRRYMRAKSQEIDKLL------ITMGYVPSGR----------LAAQWGVVDGLRDMIG-DAVPLYKKAMTADQFTSQLAA	11.141,-40.938,-11.875,13.742,-38.188,-12.703,17.266,-39.969,-12.039,19.875,-37.031,-11.930,22.234,-38.125,-14.781,25.672,-36.812,-13.570,26.578,-33.312,-14.914,28.688,-35.406,-17.266,27.688,-34.344,-20.719,26.719,-37.656,-22.188,29.672,-38.938,-24.328,27.250,-38.562,-27.219,26.859,-34.781,-26.594,30.672,-34.438,-26.531,31.094,-36.219,-29.844,28.344,-34.094,-31.281,29.906,-30.812,-30.078,33.219,-…	NYTEKSDEIPSNVKTELLKYKDMEGLDIETSNRLKEFVLKLEVRQPQGNESNVANSSIFDDLEVPTNIVIHTQAANEMTPSQCEEFAKVLNEFIKKFMFKLPTESKLTKKQLTTGMYAFFTAANEQSTSKGNGSNKNLSNNFTLDGVEYEWNFSHAFPFFDEAFIKEKIQNPIRRYMRAKSQEIDKLLITMGYVPSGRLAAQWGVVDGLRDMIGDAVPLYKKAMTADQFTSQLAAT	217615	Grapevine leafroll-associated virus 7
job	A0A7S9TQG8_unrelaxed_rank_001_alphafold2_ptm_model_5_seed_000	12.7	196	121	12	1	171	136	306	0.956	0.4162	73	172	346	PYDYA-------AAIHEGEVSFTVTSNRVMSATEASQRLRGLMHHCGVNGQADSVMMAFHKAILLAHAKNSSSVIQPARANIYIKGGSVINFYTD--VLHFLGDDSRRFFRAYADMVRQVLREIRNAYEAGD--MRWAEDIRDLDWIAEDRG-LSRHKDLVADSADACT-------------QLTRQEAVAIRQSK	TFDPSDVFKMPSNSDLKSFKREKIV-TDIATPDEISEIAREFVS----EGVPRDKLSYAMWDIARYCADVGSSEYTTFRG-ASADSGG-VERVTLGAIIRRVCT-LRQFCSYFAAIIWN------MMVLNNDPPANWQK-----------KGYTESTKFAAFDFFSAVTNSAALQPKNGLAKKVEQEEIIANQTQK	58.750,-8.336,-28.750,55.594,-9.562,-27.094,52.688,-9.219,-29.688,49.531,-10.484,-27.797,47.406,-12.305,-30.516,43.562,-11.453,-30.656,41.062,-14.031,-29.109,38.375,-15.547,-31.562,34.562,-14.531,-31.625,32.500,-17.750,-30.922,29.188,-17.328,-32.969,26.766,-19.922,-31.500,23.984,-20.297,-34.125,20.500,-20.656,-32.531,18.516,-23.484,-34.156,14.914,-22.391,-35.062,12.523,-25.219,-33.875,9.359,-24.8…	MSSRSPSPVRTTDDPAVDPAKSGKGVTQDPVQQQKVEDPKPSVQEKPATGDYKTNLGPQKVSDVLQDALKESLMDKYNVSTSGSKTPPTDQEKGKKHFEEPKDPYGDAARQAAAERLRRALESGSVENQRADQAATFDPSDVFKMPSNSDLKSFKREKIVTDIATPDEISEIAREFVSEGVPRDKLSYAMWDIARYCADVGSSEYTTFRGASADSGGVERVTLGAIIRRVCTLRQFCSYFAAIIWNMMVLNNDPPANWQKKGYTESTKFAAFDFFSAVTNSAALQPKNGLAKKVEQEEIIANQTQKEVSLHRVASRQNKNASNYVEVTGGRSGPKPTLHIREISES	2791164	Camellia ringspot associated virus 4
job	Q2LIU9_unrelaxed_rank_001_alphafold2_ptm_model_1_seed_000	21.3	164	94	12	1	158	9	143	0.949	0.1165	72	172	146	PYDYAAAIHEGEVSFTVTSNRVMSATEASQRLRGLMHHCGVNGQADSVMMAFHKAILLAHAKNSSSVIQPAR-ANIYIKGGSVINFYTD--VLHFLGDDSRRFFRAYADMVRQVLREIRNAYEAG--DMRWAEDIRDLDWIAEDRG-LSRHKDLVADSADACTQ	KTDMREVL---KHETVVISPNVMDEG-AIDELIRAF---GESGIAESVQ--FDVAIDI--ARHCSDVGSSQRSTLIGKSPFCDLNRSEIAGIIREVTT-LRRFCMYYAKIVWNI------HLETGIPPANWAK-----------KGFNENEKFAAFDFFLGVTD	-4.969,-46.062,-34.719,-3.771,-42.375,-34.188,-5.035,-41.750,-30.688,-5.289,-38.062,-30.828,-4.352,-37.500,-27.094,-6.633,-34.938,-25.359,-3.473,-32.812,-25.203,-2.803,-32.719,-29.062,-6.320,-31.219,-30.031,-5.914,-28.156,-32.344,-9.992,-22.672,-31.703,-9.016,-19.328,-29.922,-12.672,-18.125,-29.906,-13.578,-21.188,-27.812,-10.672,-20.578,-25.406,-11.773,-16.938,-24.844,-15.250,-18.203,-23.719,-13…	RIIENALSKTDMREVLKHETVVISPNVMDEGAIDELIRAFGESGIAESVQFDVAIDIARHCSDVGSSQRSTLIGKSPFCDLNRSEIAGIIREVTTLRRFCMYYAKIVWNIHLETGIPPANWAKKGFNENEKFAAFDFFLGVTDESA	196400	Grapevine rupestris stem pitting-associated virus
job	Q9IZR5_unrelaxed_rank_001_alphafold2_ptm_model_3_seed_000	13.5	177	127	8	5	171	272	432	0.949	0.3258	72	172	452	AAAIHEGEVSFTVTSNRVMSATEASQRLRGLMHHCGVNGQADSVMMAFHKAILLAHAKNSSSVIQPARANIYIK----GGSVINFYTDVLHFLG----DDSRRFFRAYADMVRQVLREIRNAYEAGDMRWAEDIRDLDWIAEDRGL-SRHKDLVADSADACT-QLTRQEAVAIRQSK	MAKLKAQ------SSSDPLTKKQCDQLMLSLIKWFEKFGITKDNARLLIFQFGISFSTSKENLNN-ITNNIVVENDKGGFVKILKIDYLDKLYGSIPESHTYNLERV---LLRHYAQEILILLRSKVLEWP------RKLARNKGIFEQYAYMACDFFDTAELELTEAETTALTTVK	-5.426,3.654,-47.219,-2.480,2.049,-45.656,-2.930,-1.665,-45.750,0.669,-1.049,-46.938,1.675,-4.621,-47.562,4.160,-5.449,-44.688,6.441,-8.422,-45.969,6.273,-11.375,-43.406,9.430,-10.852,-41.188,11.094,-14.273,-40.312,11.914,-13.727,-36.469,15.195,-15.883,-36.344,16.781,-15.891,-32.875,16.344,-15.586,-29.109,17.125,-11.852,-28.469,15.094,-9.609,-30.828,11.805,-8.992,-28.656,9.391,-6.449,-30.234,8.69…	MLEAECDEVELTSRDVGDYLMFKTRITDNFTGDLTLNINTSNLIKFKTCSFFIRYGDDKDRYELGWTSTSTSRSIFQHYKDGKYIRDFRIQDPFPILSGSTFPVVISNIIANRVAFRMSRRLNNVIVDKLKNNIIEFLFVVYLDVDIGKIKPNTILKNLDLSSLFIVFSNNGNNKINLPYEIELQTKDRGIVYTKMGNPISYNLFNKFEDLLDIETKGVDKPEDKPKPVFDDKGKQPTDTVPPVDNGKPDISKPGEKQGDIDIASKFNNIVMAKLKAQSSSDPLTKKQCDQLMLSLIKWFEKFGITKDNARLLIFQFGISFSTSKENLNNITNNIVVENDKGGFVKILKIDYLDKLYGSIPESHTYNLERVLLRHYAQEILILLRSKVLEWPRKLARNK…	31713	Lettuce infectious yellows virus
job	A0A6M3RHP5_unrelaxed_rank_001_alphafold2_ptm_model_1_seed_000	12.6	182	121	9	12	171	501	666	0.949	0.3103	72	172	684	EVSFTVTSNRVMSA--------------TEASQRLRGLMHHCGVNGQADSVMMAFHKAILLAHAKNSSS--VIQPARANIYIKGGS--VINFYT-DVLHFLGDDSRRFFRAYADMVR-QVLREIRNAYEAGDMRWAEDIRDLDWIAEDRGL-SRHKDLVADS-ADACTQLTRQEAVAIRQSK	PEMSELKLVKVDQPKSLNVESCIDPILMHQINVSVNEVKNLLGVD------YEMTTKILFQIAILKGTSQEMVNDKSSLFRFEEVPAKLVKPRDLSLIFFKNNPKINLLRTFCRLNSQQILEMLRIGVLAPNRK----------FALDCGLPTRYSYLAGDFWDFNLLNLTEEEEGVIRSVI	-17.453,10.273,-1.812,-19.125,9.359,1.652,-21.547,6.398,1.322,-24.188,7.043,4.074,-26.953,4.551,5.152,-29.359,5.875,7.844,-31.656,3.670,10.000,-34.469,5.023,12.297,-35.469,3.277,15.398,-38.906,4.453,16.766,-39.219,3.842,20.594,-39.344,5.379,24.234,-35.438,5.098,25.062,-36.062,3.773,28.672,-32.719,1.978,29.453,-30.781,0.281,26.609,-30.281,0.255,22.875,-28.344,-2.531,21.250,-27.484,-2.881,17.562,-2…	MEFQEVWNVHGDLTTKLSALLNISGFKRNVYCKRYVDIRLGNRSGAVTTRVYFPDHVSPNARVSIISLKDGQFSSGDDKTIFKHLVSKQARSFNFDGKLHISMQLNRGVWEISLSDSKICEIVAVNASNQVHFCVGEIQSKLFTEYLRLVDKYQHSYKVLDVSISVFIDDVSRNATKCKLTTGQAISFDDAKGCLEDNFDLMALVLNLNDGFVGPRYTTSEIDTSRALHPSSDGLIRLYDCFDLPDENDVCGLVIKNMAMLNTSVDLIIQFWIGDGDKKVEFVTRWGMGNTVNVEFWFNDDKEHAQSKDFVKYPTGNESFVIGRKFLLGYHKDEWRNRWYYNLNGVDIGYEPGRLVSKTRSFGTELQFKATKEPARTLGDIHHLNMNVYYLKVLPQDIQ…	2664236	Malus domestica virus A
job	A0A0S2C3Q1_3_unrelaxed_rank_001_alphafold2_ptm_model_3_seed_000	12.2	187	121	10	5	171	849	1012	0.949	0.2954	72	172	1058	AAAIHEGEVSFTVTSNRVMSATEASQRLRGLMHHCGVNGQADSVMMAFHKAILLAHAK------NSSSVIQPARANI--YIKGGS-----VINFYTDVLHFLGDDSRRFFRAYADMVRQVLREIRNAYEAG-----DMRWAEDIRDLDWIAEDRGLSRHKDLVADSADAC--TQLTRQEAVAIRQSK	VKNFLAYVPPSQAIDNQMASGSEVESWAIRTAEAYGIT------IQSFYETILPAWIVNCIINGTSEERKSESTWRAVELNNKGEDVDDMEYP-MEPIFKHALPTMRKIMRNFSD---QAILMYQNSVQQGKAFNVK------------AARNAGYT-RVEDLWLGIDFMAESQLSRHQLNIKHQIL	-29.578,0.270,20.672,-33.375,-0.129,20.875,-34.250,-3.162,23.094,-36.938,-4.301,20.656,-34.250,-5.043,18.125,-33.531,-8.172,20.266,-37.156,-9.188,20.797,-37.875,-9.578,17.094,-34.375,-10.586,15.875,-33.219,-14.188,15.172,-30.516,-15.141,17.672,-28.359,-16.422,14.742,-28.375,-13.273,12.750,-25.297,-11.117,12.719,-25.438,-7.652,14.266,-23.828,-5.129,11.859,-23.234,-1.592,13.039,-22.688,1.051,10.312…	IPYHLGKNGSSDKHVIITTPRGQFDFGPFSNLRCKKLGDFDIVIINNPRDLQPFKESSIFRVPKMDEDVVPIALRGEKGKLIARVGEASKTYRAGAEYSHLWVYFYPANAGDCGSAIVARADNKIVGFHSGIVKDDKGAYLRSVYTPVSDLLLQALKEKCDDDFWTFDHRNISWNALVKSSTLFPITKEIQEIEVQGGVGEKYIGDNLMIVGEVQKQVYHNHVIKGKRASFEEFCERNIDCVFNKGNLKERYGPSILSTGAFYKDFLKYDEPIAVGLINFPCLISAYLNVENKLIDLGFEGNCGPEWDPYAIYQDLNKKAAMGALYAGKKQEWLDSIQPQEFIECVKHSYQMLGLGAVGVWSGSLKAELRSREKIAEGKTRVFTGAPIDVLLAGKVLVD…	397544	Squash vein yellowing virus
job	Q5IJQ0_unrelaxed_rank_001_alphafold2_ptm_model_3_seed_000	15.3	196	109	15	1	171	12	175	0.941	0.3593	71	172	217	PYDYAAAIHEGEVSFTVTSNRVMSATEASQRLRGLMHHCGVNGQADSVMMAFHKAI--LLAHAKN-SSSVIQPARANIYIKGGSVINFYTDVLHFLGDDSRRFFRA----YADMVRQVLREIRNAYEAGDMRWAEDIRDL----DWIAEDRGL-SRHKDLVADSADACT-------------QLTRQEAVAIRQSK	GSITKEAIKELKLE--PESLNVMDSV-QATSLVNILKR---NYKTDE--KTIQIALIELAAYCHSNGSSPFLEPAGESKIPG---CSLSDLVASI--KESKCSLRQCNAFFANIIYD---------------WS--IENLVAPANW--RSSGFHEDTKYAAFDFFHGVGHPNALVPEGGCKYTPPDKEIHAANISR	-1.702,57.031,-21.406,0.956,54.375,-20.438,0.550,51.656,-23.297,0.728,48.344,-21.234,3.506,46.781,-23.500,1.754,43.406,-23.984,4.844,41.469,-22.562,5.660,39.375,-25.672,5.520,35.938,-23.953,9.328,35.000,-24.188,8.531,31.328,-24.500,7.086,31.453,-28.094,3.773,29.719,-29.312,4.328,25.969,-28.984,2.943,24.281,-32.188,0.092,21.766,-31.578,2.434,19.281,-33.344,5.148,19.609,-30.719,2.592,18.984,-28.047…	MEAVQKTKNPLGSITKEAIKELKLEPESLNVMDSVQATSLVNILKRNYKTDEKTIQIALIELAAYCHSNGSSPFLEPAGESKIPGCSLSDLVASIKESKCSLRQCNAFFANIIYDWSIENLVAPANWRSSGFHEDTKYAAFDFFHGVGHPNALVPEGGCKYTPPDKEIHAANISRQHKIIDANISKGNSILNIGEVTGGREGVRSKLLLRNEFQTEV	307671	Banana virus X
job	A0A7U1E4G1_unrelaxed_rank_001_alphafold2_ptm_model_1_seed_000	13.1	197	119	10	1	171	44	214	0.941	0.6158	71	172	256	PYDYA--------AAIHEGEVSFTVTSNRVMSATEASQRLRGLMHHCGVNGQADSVMMAFHKAILLAHAKNSSSVIQPARANIYIKGGSVINFYTD-VLHFLGDDSRRFFRAYADMVRQVLREIR---NAYEAGDMRWAEDIRDLDWIAEDRGL-SRHKDLVADSADACT-------------QLTRQEAVAIRQSK	PFNGSDLTSRPKTSDIL--KMSSEVLSLNVANTT----QIGTIGNECVAHGIPGDKLFEMAMDIVSYCGDNGSSPDVKLMGNL-LCSPD-VSRADIGAIIRKHCTLRQFCAYFAKLYWNKIIELNRPPANYAL------------------RGFKKEEAFVGFDFSFAVLNPAALEPADYIRREPNKAELTAMNTIK	-33.031,23.328,-74.375,-29.859,22.422,-72.250,-30.391,24.891,-69.375,-34.000,23.828,-68.688,-32.938,20.156,-68.625,-30.125,20.984,-66.062,-32.561,22.938,-63.906,-35.000,20.000,-64.125,-32.188,17.500,-63.062,-31.125,19.688,-60.094,-34.750,20.000,-59.031,-35.125,16.219,-59.312,-31.953,15.680,-57.219,-33.125,18.156,-54.594,-36.500,16.280,-54.438,-34.625,12.992,-54.000,-32.344,14.438,-51.219,-35.469,…	MSEELAKARKEAQDRMDAADRAKQLEGEAKARQDRRALDRKLTPFNGSDLTSRPKTSDILKMSSEVLSLNVANTTQIGTIGNECVAHGIPGDKLFEMAMDIVSYCGDNGSSPDVKLMGNLLCSPDVSRADIGAIIRKHCTLRQFCAYFAKLYWNKIIELNRPPANYALRGFKKEEAFVGFDFSFAVLNPAALEPADYIRREPNKAELTAMNTIKEVSIHRNISRLDTSVANRVEITGGKKGPKPQLYIGGPSRNAF	2806893	Garlic yellow stripe associated virus
job	A0A288QF20_unrelaxed_rank_001_alphafold2_ptm_model_2_seed_000	12.2	180	117	13	8	171	129	283	0.941	0.4162	71	172	325	IHEGEVSFTVTSNRVMSATEASQRLRGLMHHCGVNGQAD-SVMMAFHKAILLAHAKNSSSVIQPARANIY-IKGGSVINFYTD--VLHFLGDDSRRFFRAYADMVRQVLREIRNAYEAG---DMRWAEDIRDLDWIAEDRGL-SRHKDLVADSADA-------CTQLTRQEAVAIR-QSK	LLNINLKYSPVTNSIANPKQTEAIGKAWVR----ILQIDPANVFLYAIDLARACADAGSSPEADIIGANEDLNP--VVERNALAGVVRDFCP-LRAFCAYYSRVVWNL------MIKADQPPAN-WMK-----------SGIDEGAKFAAFDFFHGVLSPASLYVPLERHPTAAERIANQ	11.484,-18.172,10.273,9.062,-17.109,13.234,9.141,-13.328,13.836,9.141,-13.266,17.719,6.801,-10.219,18.469,7.609,-10.227,22.234,10.797,-7.945,22.062,10.562,-5.066,24.703,12.109,-2.762,21.938,8.539,-2.213,20.656,7.207,-0.723,23.906,9.023,2.502,24.281,10.305,4.738,21.609,10.484,8.641,21.766,10.953,9.461,17.969,14.711,9.469,16.797,15.906,12.836,15.328,15.633,13.625,11.570,19.359,13.195,10.469,20.438,…	MSFDYTDPTFRNYPFPHYCDFDRHQHCDHDLQTNPPPTKLPSRKSKFMATSENKGKQPLHPPPTEDFPKPPPPPSSTPATPTPPDQTKALEPIEKRIIHAFHAEPKTHTNGEAPPAFNPNNMNAVPLNLLNINLKYSPVTNSIANPKQTEAIGKAWVRILQIDPANVFLYAIDLARACADAGSSPEADIIGANEDLNPVVERNALAGVVRDFCPLRAFCAYYSRVVWNLMIKADQPPANWMKSGIDEGAKFAAFDFFHGVLSPASLYVPLERHPTAAERIANQAMFAVKIANAPGNGSELTMDHVAFTKGRITADSKPRPTPFNT	104664	Indian citrus ringspot virus
job	C6GZ79_unrelaxed_rank_001_alphafold2_ptm_model_4_seed_000	15.8	164	100	10	29	168	14	163	0.941	0.911	71	172	411	SQRLRGLMHHCGVNGQADSVMMAFHKAILLAHAKNSSSVIQ--PAR-ANIYIKGG---SVINFYTDVLHFLGDD-------------SRRFFRAYADMVRQVLREIRNAYEAG---DMRWAEDIRDLDWIAEDRGLSRHKDLVADSADACTQ--LTRQEAVAIR	KEILERLMKEDAFKGVKEEDRSRVWRNIFGNIAILGSSEETEFPPLELEVEDLKGQKIASYTL-SDIIELIRDYRDTHKSQSIKMMTLRNICEAFAHEARLFLME---AKKIGLVTN---------LCAKMTKT-CGRAPQVAFDFSTGLAHNTLSNSEKSVIQ	-6.254,-23.859,-12.727,-4.922,-21.312,-10.164,-1.963,-19.719,-11.891,1.387,-20.109,-9.984,0.970,-16.391,-9.352,-2.344,-16.797,-7.602,-1.101,-19.578,-5.438,1.876,-17.531,-4.445,-0.330,-14.570,-3.570,-2.584,-16.641,-1.526,0.343,-18.000,0.338,1.790,-14.578,0.936,-1.519,-13.352,2.152,-1.911,-16.125,4.680,1.540,-15.836,6.102,1.532,-12.086,6.434,-1.786,-12.211,8.203,-0.438,-14.773,10.609,2.471,-12.570,…	MSTVHEVLRSQVKKEILERLMKEDAFKGVKEEDRSRVWRNIFGNIAILGSSEETEFPPLELEVEDLKGQKIASYTLSDIIELIRDYRDTHKSQSIKMMTLRNICEAFAHEARLFLMEAKKIGLVTNLCAKMTKTCGRAPQVAFDFSTGLAHNTLSNSEKSVIQNLNARLYATQADQSKNEAIIDKGPAAGPDHLNVNLKITDLSDLVVFKLVFVLLNKTVDGVKGVFNNFCSNFSSVSAPTQTPPKEIEADSKLEKLIEHSLERAAKLDLGSLSKIKPFPLPRDCEDILGDCGLARGRSGLIQYYKGKSFVEAPRGYSTRLIFPALVNYRMSNSSELLGVLLALNRYEGDGRIEKVTDIELSAVINRYLDPYRSKSVTVRDFDILANAAPGWVDKESIV…	641245	Fig latent virus 1
job	A0A873A9I5_unrelaxed_rank_001_alphafold2_ptm_model_4_seed_000	11.6	198	125	11	1	171	77	251	0.933	0.5062	70	172	314	PYDYAAAIHEGEVSFTV-TSNRVMSA---------------TEASQRLRGL----MHHCGVNGQADSVMMAFHKAILLAHAKNSSSVIQPARANIYIKGG-SVINFYTDVLHFLGDDSRRFFRAYADMVRQVLREIRNAYEAG----DMRWAEDIRDLDWIAEDRGL--SRHKDLVADSADACTQLTRQEAVAIRQSK	PMTW-----DKCVSNGIEGKLQLMSSSCFNISLISLICQVLSQFREQYDAWCDAVKRECAI--EDEEQFSSLLGGLMVWCIENGSSPNLNGTWSMMDKGEQLVYQL-KPIIENAQPTFRQIMAHFSDAAEA---KITMRNVTKRYMPR------------WGALRGLNDISLARYAFDFYVVTSKTTNRAREAHTQMK	14.047,8.547,13.172,13.164,9.578,9.672,10.000,11.875,9.234,9.172,12.180,5.562,6.332,14.742,5.082,3.928,13.844,2.152,1.534,16.781,1.234,-1.909,15.930,-0.241,-3.633,16.500,-3.488,-7.129,15.086,-4.027,-9.055,13.750,-6.977,-9.180,11.203,-9.805,-12.180,8.734,-9.234,-13.562,6.910,-12.250,-13.805,3.762,-14.211,-15.094,0.410,-12.531,-15.852,-1.489,-15.828,-12.430,-2.736,-17.016,-12.086,-4.770,-13.703,-14…	SGTGVIHDDESIYIDACACARTQLSLIIHQSHAHLDTHHYVSCISQHVNQSFDANCTVRDRDVDAGSQTLFIPRTKPMTWDKCVSNGIEGKLQLMSSSCFNISLISLICQVLSQFREQYDAWCDAVKRECAIEDEEQFSSLLGGLMVWCIENGSSPNLNGTWSMMDKGEQLVYQLKPIIENAQPTFRQIMAHFSDAAEAKITMRNVTKRYMPRWGALRGLNDISLARYAFDFYVVTSKTTNRAREAHTQMKAAAIRGSTLGYSVWTEILDLMKRSQRGILNEDVKRDMHSLLDEHDNNSIRSCSYIVGLRMDIE	45661	Banana bract mosaic virus
job	A0A075X181_unrelaxed_rank_001_alphafold2_ptm_model_1_seed_000	14.2	197	128	13	3	171	102	285	0.933	0.1724	70	172	325	DYAAAIHEG-----------EVSFTVT--SNRVMSATEASQRLRGLMHHCGVNG--QADSVMMAFHKAILLAHAKNSSSVI-QPARANIYIKGGS-----VINFYTDVLHFLG-DDSRRFFRAYADMVRQVLREIRNAYEAGDMRWAED----IRDLDWIAEDRGL-SRHKDLVADSADACTQLTRQEA-VAIRQSK	AMKSFMSNPSETAMFDWTKMKIPKMVDVRTPGVVTTEHSIEVYDALRLWALSKGLQDTDEDMAPLVTTGFQNALSFSTVKTAAPAGHTGNKLVGSSKPDMELPHN----EFKGVVESAIQSYGYENPLRQWMRK--NSAAVIQMTSAGFLQPNIKKLN----ENGIPPQYYPFGGD---FLVVDSRVFGYSAALASQ	-20.766,-28.391,30.641,-17.125,-27.594,29.688,-15.039,-24.812,31.422,-11.719,-25.000,29.344,-9.164,-23.719,31.938,-6.918,-21.000,30.109,-3.541,-22.922,29.859,-1.135,-20.344,31.547,1.576,-20.109,28.797,5.035,-20.594,30.531,6.645,-17.203,31.406,9.555,-17.859,29.000,11.992,-15.344,30.422,13.625,-14.711,26.953,17.375,-15.641,27.516,18.547,-11.930,27.078,21.797,-12.195,25.188,22.328,-10.547,21.609,24.…	MATADRQSMPATTPIDEWTNTEFPGATFLKRKVANDLELDKLLANKSITEDQRRVYAEARVKRSRLTLLNEAEKEAVRQVEAARTLPGVPATPSGVKNVVAAMKSFMSNPSETAMFDWTKMKIPKMVDVRTPGVVTTEHSIEVYDALRLWALSKGLQDTDEDMAPLVTTGFQNALSFSTVKTAAPAGHTGNKLVGSSKPDMELPHNEFKGVVESAIQSYGYENPLRQWMRKNSAAVIQMTSAGFLQPNIKKLNENGIPPQYYPFGGDFLVVDSRVFGYSAALASQLGRMVALNRKRNGNKEIHNLYEQTTAAPQIFTGGNQSGGR	675077	Plum bark necrosis stem pitting-associated virus
job	A0A7T0M7Z0_unrelaxed_rank_001_alphafold2_ptm_model_4_seed_000	13.5	184	107	13	16	171	44	203	0.923	0.4371	69	172	243	TVTSNRVMSATEASQRLRG-LMHHCGV-NGQADSVMM--AFHKAILLAHAKNSSSVIQPARANIYIKGGSVINFYTDVLHFL-GDDSRRFFRAYADMVRQVLREIRNAYEA---GDMRWAEDIRDLDWIAEDRGLSRHKDLVADSADA---------------CT-----QLTRQEAVAIRQSK	QDEEVDSIMTLGQLRLIQADIANHPNVQAGWTQDEFREILFDT--ALKFANNGTSAATRYRG--ATHG---IDYSDIALIIQRHCTRRQFGAYFA----KVC--FNYFVEQDKAPSK-----------WQRFNFTEATKQVGFDFSFAINNGATFIPSGPGIVGFSGLRRELSGDELVAIEANR	-0.032,13.781,55.469,0.569,13.531,51.625,-0.271,9.938,50.438,1.530,8.930,47.156,-0.731,7.992,44.125,1.447,6.438,41.281,1.930,8.227,37.906,0.559,5.746,35.312,1.863,7.648,32.281,-1.286,7.418,30.141,0.177,9.641,27.469,-1.514,10.031,24.359,-4.715,8.875,22.594,-3.707,8.617,18.891,-5.262,11.945,17.859,-7.211,10.719,14.719,-5.086,11.680,11.766,-7.238,14.125,9.570,-9.336,12.078,7.094,-7.406,12.125,3.758,…	MFRYQFAFLFHHPCTPRPPHEFTMAAAFTFATPSIAYRTAFAAQDEEVDSIMTLGQLRLIQADIANHPNVQAGWTQDEFREILFDTALKFANNGTSAATRYRGATHGIDYSDIALIIQRHCTRRQFGAYFAKVCFNYFVEQDKAPSKWQRFNFTEATKQVGFDFSFAINNGATFIPSGPGIVGFSGLRRELSGDELVAIEANRAVHIHRRNLQLREQAATTAVEITRGRVGSGTGIALPPPPQ	2794232	Pistachio potex-like virus
job	A0A097ZQT0_unrelaxed_rank_001_alphafold2_ptm_model_3_seed_000	14.2	176	120	10	11	171	490	649	0.923	0.3422	69	172	669	GEVS-FTVTSNRVMSATEASQRLRGLMHHCGVNGQADSVMMAFHKAILLAHAK--NSSSVIQPARANIYIK----GGSVINFYTDVLHF---LGDDSRRFFRA-YADMVRQVLREIRNAYEAGDMRWAEDIRDLDWIAEDRGLSRHKDLVADSADACT----QLTRQEAVAIRQSK	SEKSQFVAANHYLLSIAEDRNIFKAAVDRYTGLGFSKDQAVLI---IYQLGVTFGTSRNCCSDNSSFLVWKTDTGAQVIIRKGAH-SRFLNSLVKYPCNVERLILRRRSAEILALLRNKKLAYP----------DRLAKKKGVSQG--FTYMACDFLDYTAVTLTQEEQLTMNSVV	-20.703,-27.578,22.859,-18.297,-28.344,20.062,-16.797,-26.672,17.078,-13.117,-27.672,16.625,-11.422,-24.578,15.070,-8.758,-26.641,13.242,-5.539,-24.672,13.828,-3.688,-26.547,11.188,-0.155,-25.094,11.062,0.127,-27.500,8.188,1.524,-26.141,5.020,0.633,-29.766,3.943,3.904,-31.250,5.254,3.594,-33.281,2.027,6.980,-32.375,0.726,9.016,-35.000,2.713,10.766,-35.094,-0.724,12.430,-31.969,-2.137,9.281,-29.90…	MDENEIYEDQEDLSARGGGGFYYQTVTLGSGDVFPVDLALTRSAEFDSTIFSLYIRFVIKEGNVRLKIDFGNNWDVTMQQVRLSGWFAAFGKIEKPRTARSGWSYPIKLFKEAGEVIVSISGWRCYKIYNGYPVDRVDLVLAVPVREVTADLKRPLVGDYVNFHDVFTLIKSKNSDITLPNPSLIFNDSTSKVNLDVSPGARKQIAQVRAEKDLNIKNPEDSKPDVPNDSLSEVEYHNHSDVSSVFRLYYTWRVERDFERSVESRIFFPNIFPTDFTILQQMWYGTTAGNVETFVEIGKNERKFNVGVAAWKDNAFGHFKLDGPTLAKISTIPGRFVDHKIEKDPKGHLIVSVDNTVLVRTNKLIVKPSIQIGWEFHLPWDAIGKYGVGNLARFTDIIK…	67754	Tomato chlorosis virus
job	J7KIS5_3_unrelaxed_rank_001_alphafold2_ptm_model_3_seed_000	11	200	123	12	3	171	800	975	0.923	0.3963	69	172	1024	DYAAAIHEGEVSFTVT----SNRVMSATEASQRLRGLMHHCGVNGQADSVMMAFH----KAILLAHAKNSSSVIQPAR------ANIYIKGG-----------SVINFYTDVLHFLGDDSRRFFRAYADMVRQVLREIRNAYEAGD----MRWAEDIRDLDWIAEDRGLSRHKDLVADSADACTQ--LTRQEAVAIRQSK	NPTLAKRMG--SYTPPAQLISDQASTLKQLETWMVTIAEELEIT------IEQFSTDVLPFFIYWCIVNGASDKHGTKTEWKKANYQITNEGIFGELDEVAPQTVYPLEPFI-RAAKPTLRAIMRHFGPLAYK---WVKASVQNGQVIKPA-----------NATHAGLD-DPRYFPCCVDFVTADILTTEEVSVRNQVI	-36.594,-10.883,34.312,-36.594,-10.125,30.500,-39.844,-11.656,28.984,-40.031,-12.625,25.109,-42.594,-10.648,23.047,-45.281,-12.719,21.172,-45.562,-12.898,17.297,-48.938,-10.984,17.359,-47.062,-7.945,19.047,-44.344,-8.077,16.344,-46.969,-7.910,13.516,-48.594,-4.637,14.906,-44.938,-3.158,14.742,-44.906,-3.668,10.906,-47.469,-0.848,10.219,-46.156,2.803,11.062,-45.312,5.762,9.008,-43.250,7.457,6.176,…	HAQIITEEEAEKYKQRIEYQGDPTKIVQSVEVHMAILKNSGLKLMCLCSGDLVLAPNHFATKLDGKYGDVEMITRWGTFILKQPILVKHFEGTDLVAFRLPSDFPTIRKLKAFRVPKQGESVVLVFLERTKRGIETKCSVETTIRRGSDQLWRYNLETKPGQCGGLVLALTDGHIVGTHTGVSHGFFGTCAVFSPINNEIIAFVKEQNIQEIVKPWCFNPEILPWQHVSRIEPTGTLPYLDSIMSFLYQGENEHSTDKYLGGNLTLQGGLMQTFNNRHVVKGYDEDYARFAVLCPPPGELDRYAPSELSVEAMFKDLSKWDSPVTVGRIDKEVFQSAIQSVIEHLEQQGFQKHECEVIHDPYQIYQDLNLDTAMGALYRQKKKDVLLNATHEQLENWFH…	1198147	Caladenia virus A
job	Q1WAJ2_unrelaxed_rank_001_alphafold2_ptm_model_3_seed_000	12.1	189	118	11	1	171	67	225	0.912	0.4821	68	172	264	PYDYAAAIHEGEVSFTVTSNRVMSATEASQRLRGLMHHCGVNGQADSVMMAFHKAILLAHAKNSSSVIQPARANIYIKGGSVINFYTDVLHFLGDDSRRFFRAYADMVRQVLREIRNAYEAGD--MRWAEDIRDLDWIAEDRGL-SRHKDLVADSADA---------------CTQLTRQEAVAIRQSK	LPSLADLAGR----FHSIENKVATVA-TIQAILSTLA--AQQKPSTSADLAD---LAVACYQNGSSRLSAVTGKS--ASGHALAAIKGAVEKHCT-LRQFCMYYAKVCYN------FGRLTKQPPANWAA-----------KGYKENSKYAAFDFFSGTLVPDSIVPPPAEGNMFKPSEEEILAHNLNA	6.863,16.531,-50.688,5.801,18.766,-47.844,8.211,20.984,-46.094,10.688,21.781,-43.375,10.758,23.500,-40.062,13.250,23.406,-37.219,12.188,23.938,-33.594,15.328,25.000,-31.750,14.281,26.344,-28.406,14.953,26.250,-24.859,16.703,24.438,-22.016,15.680,26.062,-18.672,18.516,27.672,-16.672,19.734,25.609,-13.625,20.688,28.297,-11.062,23.891,27.078,-9.148,23.672,26.547,-5.379,26.969,28.047,-3.748,29.469,26…	MGATTTAAGMQPATAPLPGATATLTSTPPAVGPLAPTSLAPSSSTLNAPSASGITIPERDSEHALQLPSLADLAGRFHSIENKVATVATIQAILSTLAAQQKPSTSADLADLAVACYQNGSSRLSAVTGKSASGHALAAIKGAVEKHCTLRQFCMYYAKVCYNFGRLTKQPPANWAAKGYKENSKYAAFDFFSGTLVPDSIVPPPAEGNMFKPSEEEILAHNLNAKLAIAESRGMQNQYSTRGNMLGMQQVREAPPPPLLTFTE	375547	White ash mosaic virus
job	A0A517BBB0_unrelaxed_rank_001_alphafold2_ptm_model_2_seed_000	12.4	185	117	14	14	170	207	374	0.912	0.5316	68	172	405	SFTVTSNRVMSATEASQRLRGLMHH-CGV-----NG-QADSVMMA-FHKAILLAHAKNSSSV----IQPARANIYIKGGSV-INFYTD----VLHFLGD-----DSRRFFRAYADMVRQVLREIRNAYEAG---DMRWAEDIRDLDWIAEDRG-LSRHKDLVADSA--DACTQLTRQEAVAIRQS	NIKSQASNELTDELTDEFLKLLEEHFRDIVFKKSSGVQLTPAEWTSALVSYFTSLYEQSTTTKLADSKDALNSFNVGKIKYEWQRGPVTKKMTEHFRNKYGVENAERRFAKKEYNSIQNAL------AAAGYVSSER----------LAAKWGAAPNKRGKVS-DATPMHKAHMTFDEQSVQLAS	23.125,-13.172,17.719,22.156,-9.414,17.656,24.125,-8.680,20.891,27.312,-10.242,19.484,26.938,-8.289,16.234,26.516,-5.031,18.141,29.547,-5.715,20.297,31.672,-6.367,17.297,30.562,-3.193,15.656,30.969,-1.212,18.828,34.500,-2.508,19.391,35.344,-1.667,15.867,34.094,1.884,16.344,36.344,2.174,19.406,39.219,1.112,17.406,38.469,3.434,14.516,37.781,6.484,16.594,41.406,7.340,17.578,42.375,6.832,13.906,39.68…	MANLAFTKTFERLKQLLPIVQPIWSIPNANRSSQQKSDVGEFESAIRSLINAHAIYNKEDLNKVCELGVGTNAPEEVKKLLVDLKNCRGKADMSYFEVVKNFREYVRLTAKPELDRSTEETSLINKFEEALKLLTNKKSTLTNDELKYLNHFNIQDIPEQQQIQFKDILKDFVDTTRSEGRDQFVDSVEEPTSRLNFDKLDFSQVKNIKSQASNELTDELTDEFLKLLEEHFRDIVFKKSSGVQLTPAEWTSALVSYFTSLYEQSTTTKLADSKDALNSFNVGKIKYEWQRGPVTKKMTEHFRNKYGVENAERRFAKKEYNSIQNALAAAGYVSSERLAAKWGAAPNKRGKVSDATPMHKAHMTFDEQSVQLASTDYATDTDTTSSKGALHVSQVLGPR…	217686	Little cherry virus 1
job	Q1A5L7_unrelaxed_rank_001_alphafold2_ptm_model_1_seed_000	12.1	132	93	7	2	117	4	128	0.9	0.749	67	172	135	YDYAAAIHEGEVSFTVTSNRVMSATEASQRLRGLMHHCGVNGQADSVMMAFHKAILLAHAKNSSSVIQPARA------NIYIKGG-SVINFYTDVLHFL---------GDDSRRFFRAYADMVRQVLREIRN	MSDDNL---SGLVITDAS--SLNGVDKKLLSAEVIKMLVQKGAPSEGIETVFGLLLYALAARTTS-PKVQRADSDIIFQNTYGGKTVVVT-EGDLKKVLEGCAPLNRFTNKLRTFGRTFTEAYVDFCVAYKH	-22.281,6.469,-22.719,-20.312,3.527,-24.469,-17.016,4.309,-22.625,-14.453,2.693,-24.812,-14.336,1.159,-28.359,-11.789,-1.825,-28.219,-9.859,0.592,-30.625,-8.766,3.055,-27.844,-6.332,0.808,-26.094,-4.914,-1.255,-29.000,-1.749,1.092,-28.766,-1.272,1.355,-25.062,2.270,0.236,-24.484,3.006,0.588,-20.812,6.844,0.385,-20.844,8.031,-1.548,-17.688,8.391,0.879,-14.859,10.508,-1.143,-12.336,8.211,-3.568,-10…	MELMSDDNLSGLVITDASSLNGVDKKLLSAEVIKMLVQKGAPSEGIETVFGLLLYALAARTTSPKVQRADSDIIFQNTYGGKTVVVTEGDLKKVLEGCAPLNRFTNKLRTFGRTFTEAYVDFCVAYKHKMPQLNA	64003	Grapevine leafroll-associated virus 2
job	A0A890CST9_unrelaxed_rank_001_alphafold2_ptm_model_3_seed_000	17.4	149	84	9	42	171	2	130	0.9	1.005	67	172	170	NGQADSVMMAFHKAILLAHAKNSSSVIQPARANIYIKGGSVINFYTDVLHFLGDD--SRRFFRAYADMVRQVLREIRNAYEAGDMRWAED---IRDLDWIAEDRGL-SRHKDLVADSADACT-------------QLTRQEAVAIRQSK	MGLPPEHTAPLFWAIARYCADTSSSPYSDPKGSFEFSGG-AMT-RDAVFAIIRDHTTLRQFCRSFAPITW------------NQMLFNKSPPE----GW--QRLGYDETTKYAAFDVFDFVTNKAAIQPLEGLLRMPTKEEQIAHETQK	-26.391,-0.012,-3.697,-24.453,-2.795,-1.637,-27.609,-2.988,0.698,-25.016,-2.143,3.555,-25.531,0.658,6.047,-22.953,3.414,5.281,-21.484,2.643,8.695,-20.453,-0.866,7.688,-19.250,0.019,4.219,-16.015,1.576,5.199,-14.562,-1.388,7.145,-15.586,-3.697,4.355,-13.773,-1.500,1.779,-10.703,-1.424,4.000,-10.797,-5.230,4.258,-11.016,-5.512,0.519,-8.061,-3.123,-0.011,-6.031,-5.074,2.539,-6.934,-8.281,0.838,-5.71…	GMGLPPEHTAPLFWAIARYCADTSSSPYSDPKGSFEFSGGAMTRDAVFAIIRDHTTLRQFCRSFAPITWNQMLFNKSPPEGWQRLGYDETTKYAAFDVFDFVTNKAAIQPLEGLLRMPTKEEQIAHETQKRLSLDANRRNARFANNSSLVTGGMFGKDVQTKFDGSNNSD	666859	Butterbur mosaic virus
job	Q5YCA8_unrelaxed_rank_001_alphafold2_ptm_model_1_seed_000	9.8	122	93	6	3	110	57	175	0.9	1.283	67	172	176	DYAAAIHEGEVSFTVTSNRVMSATEA---SQRLRGLMHHCGVNGQADSVMMAFHKAILLAHAKNSSSVI--QPARANI-YIKGGS--VINFYTDVLHFLGDD------SRRFFRAYADMVRQ	DPTKLK---DIKVFSNRADVMSDQDEATFAKCMKDFATIVFGKEPDEKEFLTFYISLVQCWLNQSTSMKNAKQMNLTNTLMHGDQKKTWRTADFINYVKGNLPHVPNPFRQYARAHEHEIEI	4.318,-11.978,-77.680,5.981,-9.108,-75.917,6.720,-6.422,-73.711,7.341,-4.258,-70.794,8.015,-1.104,-69.262,8.930,-0.339,-65.604,9.037,2.336,-63.059,10.078,1.741,-59.316,9.479,2.546,-55.679,8.298,1.054,-52.373,6.305,0.942,-49.299,3.543,-0.759,-47.457,-0.254,-0.266,-46.733,-1.515,-1.132,-43.379,-4.683,0.807,-42.397,-6.083,1.238,-38.980,-8.278,4.244,-38.156,-8.243,7.543,-36.165,-10.920,7.973,-33.543,…	MASSSENKTSKDDTKILSEHVEDESDNETKGVTKKDIDGDNKSTYNPRDLITADHMDPTKLKDIKVFSNRADVMSDQDEATFAKCMKDFATIVFGKEPDEKEFLTFYISLVQCWLNQSTSMKNAKQMNLTNTLMHGDQKKTWRTADFINYVKGNLPHVPNPFRQYARAHEHEIEIL	51330	Cucurbit yellow stunting disorder virus
job	A0A4Y5R5Q9_unrelaxed_rank_001_alphafold2_ptm_model_1_seed_000	14.4	180	116	10	7	171	78	234	0.9	0.3422	67	172	271	AIHEGEVSFTVTSNRVMSATEASQRLRGLMHHCGVNGQADSVMMAFHKAILLAHAKNSSSVIQPARANIY-IKGGSVINFYTDVLHF-LGDDSRRFFRAYADMVRQVLREIRNAYEAGDMRWAEDIRDLDWIAEDRGLSRHKDLVADSADA-------------CTQLTRQEAVAIRQSK	AVFEA-FQYRVESNAVATPA----QIDEISRVWATLGVPADSM--FTTALDL--ARHCADVGSSPYVSLIGRSPPCNLQRDALAAAIRTQCTLRQFCMFYAKFVWNLLKM----SNTPPANWQK----LEFRETE------KFAAFDFFDGVLHEAALKPPQGVISPPSPAELAASKTNA	1.305,-12.266,-49.625,-1.687,-12.117,-47.250,-3.475,-8.625,-47.375,-4.551,-6.852,-44.125,-8.077,-7.855,-45.312,-7.027,-11.539,-45.500,-5.527,-11.477,-41.969,-8.625,-9.844,-40.469,-10.836,-12.445,-42.188,-8.750,-15.203,-40.594,-9.195,-13.609,-37.125,-12.961,-13.508,-37.781,-13.055,-17.172,-38.938,-11.195,-18.484,-35.844,-13.312,-21.234,-34.031,-10.773,-21.938,-31.266,-8.383,-20.047,-29.000,-5.359,…	MSTLADLQARLAAATNDEQRAEAQRALDEFNDEGANPPAIPPNAENQAPPQNAGGGLAANAPQGPQGATPMSRAPTLAVFEAFQYRVESNAVATPAQIDEISRVWATLGVPADSMFTTALDLARHCADVGSSPYVSLIGRSPPCNLQRDALAAAIRTQCTLRQFCMFYAKFVWNLLKMSNTPPANWQKLEFRETEKFAAFDFFDGVLHEAALKPPQGVISPPSPAELAASKTNAYVAISRARQQQPTKLTFAAEVNKGQLRVEEMKYLEAP	2586645	Euonymus yellow mottle associated virus
job	D7PQV2_unrelaxed_rank_001_alphafold2_ptm_model_3_seed_000	14.2	183	111	11	5	171	427	579	0.9	0.5583	67	172	618	AAAIHEGEVSFTVTSNRVMSATEASQRLRGLMHHCGVNGQADSVMMAFHKAILLAHAKNSSSVIQPARANIYIKGGSVINFYTDVLHFLGDDSRRFFRAYADMVRQVLREIRNAYEAGDMRWAEDIRDLDWIAEDRGL-SRHKDLVADSA------DA---------CTQLTRQEAVAIRQSK	AGRFHS------IEVNKVATVA-TIQAILSTLA--AQQKPSTSADLAD---LAVACYQNGSSRLSAVTGNS--ASGHALAAIKGAVEKHCT-LRQFCMYYAKVCYNFGRL----TKQPPANWAA-----------KGYKENSKYAAFDFFSGTLVPDSIVPPPAEGNMFKPSEEEILAHNLNA	55.625,-21.766,-6.469,54.062,-20.078,-9.570,51.719,-22.141,-11.789,52.281,-22.703,-15.383,52.625,-20.953,-18.719,51.188,-23.281,-21.453,51.594,-22.547,-24.969,51.500,-20.641,-28.141,50.406,-22.125,-31.344,52.500,-20.766,-34.188,50.656,-21.031,-37.500,52.594,-18.984,-40.156,50.719,-17.953,-43.438,49.531,-19.969,-46.500,50.531,-18.078,-49.656,48.094,-19.344,-52.312,47.875,-17.766,-55.625,46.875,-15…	MSPLTFGLPSATPSTVTSEAYWSPSGPLKASKACGMEHYKVLWPCKTIWLKSSPYSTHLAVQPYQTLKGQLPLFKGTSWASPRNSLPPPSICLQTCQQPRRNWPSNSRDWLTWPHRSKLSSTLIYSGCNTSTGGFQPFPTPLQRQTPIPMSGGFKALRGRCKASWRLYAKRNIKIMTMGRTSELSKARLMLFKLYCKARTLPTHLWPDQFYPHSKQSIPLTFAEPLDLWFMQAMQSLFLWTSKAAVPRHPCPWRYSVREDLIILTCEWSYLMVESLCTPSPLARALSSPNYLAMRLPCSTNITLLSFTTWMRKMSVMFNQMVEILAIRTSFRSTSKMATTETGLTSISSTPTTTGATTTAAGIQPATAPLPGATATLTSTPPAVGPLAPTSFAPSSSTL…	375547	White ash mosaic virus
job	D2W9E9_unrelaxed_rank_001_alphafold2_ptm_model_1_seed_000	17.9	173	105	11	3	152	1	159	0.887	0.5316	66	172	163	DYAAAIHEGEVS-------FTVTSNRVMSATEASQRLRGLMHHC--GVNGQADSVMMAFHKAILLA-HAKNSSSVIQ-PARANI-YIKGGSVIN----FYTD---VLHFLGDDSRR---FFRAYADMVRQVLREIRNAYEAGDMRWAEDIRDLDWIAEDRGL-SRHKDLVADS	VVAAESSFGSMNLHIDPTLIAMNDVRQLRTQQNAALNRDLFLTLKGKYPNLPDKDK-DFHIAMMLYRLAVKSSSLQSDDDTTGITYTREGVEVDLSDKLWTDVVFNSKGIGNRTNALRVWGRTNDALYLAFCRQNRNLSYGG-------------RPLDAGIPAGYHYLCADF	37.039,12.354,10.572,39.275,10.065,12.821,38.328,11.674,16.285,34.638,10.538,16.558,35.343,6.887,16.109,37.665,6.605,19.318,34.817,7.476,21.875,32.225,4.836,20.867,34.277,1.586,21.447,32.509,1.162,24.984,28.874,2.489,24.515,26.287,-0.382,24.469,24.154,1.623,22.014,21.936,-1.431,21.669,18.264,-0.254,22.235,15.269,-2.511,21.926,13.772,-0.760,18.820,10.316,-1.684,20.264,11.018,0.851,23.020,11.396,3.…	VVAAESSFGSMNLHIDPTLIAMNDVRQLRTQQNAALNRDLFLTLKGKYPNLPDKDKDFHIAMMLYRLAVKSSSLQSDDDTTGITYTREGVEVDLSDKLWTDVVFNSKGIGNRTNALRVWGRTNDALYLAFCRQNRNLSYGGRPLDAGIPAGYHYLCADFLTGA	12162	Citrus tristeza virus
job	D0QET9_unrelaxed_rank_001_alphafold2_ptm_model_5_seed_000	13.5	133	86	9	11	123	207	330	0.887	0.5863	66	172	354	GEVSF---TVTSNRVMSATEASQRLRGLM--HHCGVNGQA-DSVMMAFHKAILLAHAKNSSSVIQPAR----ANIYIKGG-SVINFYTDVLHFL---------GDDSRRFFRAYADMVRQVLREIRNAYEAGD	SNVDLEITEAVAPGVFSSA-KMKRVAPNLNKICADLFGVVDNETIGATMLLVVQMLVMAMTSMSTDASDVEPVSMEFKGQRYSLD-YPTLREALVTPFSGEAEKNPIRRFTRFISRTI-------INWVSSGK	73.625,-6.137,55.094,70.812,-4.762,53.188,68.250,-6.250,50.656,66.875,-3.076,48.969,63.000,-3.492,48.469,61.312,-4.375,45.031,60.656,-1.503,42.531,57.125,0.043,42.969,55.250,-0.899,39.719,55.250,2.316,37.688,51.750,1.853,36.031,52.938,2.967,32.561,49.969,5.090,31.391,48.156,3.080,28.625,49.656,4.723,25.516,46.438,5.754,23.672,46.188,3.535,20.531,48.156,5.223,17.609,45.875,7.945,16.140,45.375,6.21…	MSSAPPPSGTSTPATPPPSAAVVPVTMPTRPDKVYMNRSTGQLEVLNMVFISRDHTVVPIDPVEYANSSKEHKDLVREHYICLDFWSLKENFGIDKDAERTIHYDPNGNEALVLLKNSTRVPAGMEDLNLPIITQDMLSQVRIQSAYSTYFKDIYNDIHGIKHGPQTGIPTQNPFTSQRPPKGSAGVYSIDSLFASDPRKTVFLIPSNVDLEITEAVAPGVFSSAKMKRVAPNLNKICADLFGVVDNETIGATMLLVVQMLVMAMTSMSTDASDVEPVSMEFKGQRYSLDYPTLREALVTPFSGEAEKNPIRRFTRFISRTIINWVSSGKVTPNIKLMAKWGVPKKFKGEFHIG	394187	Fig leaf mottle-associated virus 2
job	A0A8E7KPQ9_unrelaxed_rank_001_alphafold2_ptm_model_1_seed_000	10.9	174	115	10	26	168	9	173	0.872	0.4821	65	172	202	TEASQRLRGLMHHC---GVNGQADSVMMAFHKA----ILLAHAKNSSSVIQPAR------ANIYIKGGS----VINFY--TDVLHFL-----GDDSR-----RFFRAYADMVRQVLREIRNAYEAGDMRWAEDIRDLDWIAEDRGLSRHKDLVADSADACT--QLTRQEAVAIR	KNIKSDVSDLVLATVKKGLGDVPEEYKAELDHMILKEVFGNIAYFQASESTTFPNFEKGMPEKKFGEGNPIKPKFNLKQVTDGIKMLSIISKNEAVRGATFRQMCAPFAEEAKEYLRELYNNEGDVSTLAQT----LPKLCEK-----APWVAFDFNRGLNFRKMSQVERGVVQ	3.936,2.602,22.484,4.074,-1.500,22.469,0.550,-2.740,21.594,-0.075,-0.857,18.266,3.336,-1.851,16.844,2.729,-5.473,17.875,-0.670,-5.508,16.203,0.784,-4.082,12.984,3.600,-6.578,13.055,1.246,-9.492,13.562,-1.010,-8.367,10.742,2.012,-7.809,8.500,3.344,-11.305,9.148,0.042,-13.195,8.516,-0.824,-11.258,5.422,2.719,-11.570,4.030,2.713,-15.305,4.613,-0.541,-15.734,2.816,0.450,-13.562,-0.139,3.863,-15.125,-…	MSVALNIKKNIKSDVSDLVLATVKKGLGDVPEEYKAELDHMILKEVFGNIAYFQASESTTFPNFEKGMPEKKFGEGNPIKPKFNLKQVTDGIKMLSIISKNEAVRGATFRQMCAPFAEEAKEYLRELYNNEGDVSTLAQTLPKLCEKAPWVAFDFNRGLNFRKMSQVERGVVQGLARRLLCTQSKLMTTDAMIESQQGDIVA	2838150	Agapanthus virus A
job	A0A8E5B5P9_unrelaxed_rank_001_alphafold2_ptm_model_2_seed_000	12.2	114	88	5	13	114	24	137	0.855	2.199	64	172	211	VSFTVTSNRVMSATEASQRLRGLMHHCGV--NGQADSVMMAFHKAILLAHAKNSSS--VIQPARANI-YIKGGS--VINFYTDVLHFL-----GDDSRRFFRAYADMVRQVLRE	LKIVPVIAGVTSEDEDNTVVTCIKDYAKVICESETDDAQAAVMMAFIQSAISHTTSPEAQKDPDLVVHFEFGGKPRVYSKKDFNDALKSKVANKNLERRYTRKHSVAINDLMSN	35.906,15.438,-76.125,33.031,14.570,-73.625,31.125,17.891,-72.625,30.375,17.516,-68.750,26.797,19.109,-68.375,27.062,20.734,-64.812,23.438,20.281,-63.500,23.203,23.359,-61.094,20.562,22.125,-58.531,18.734,25.391,-57.562,18.109,25.406,-53.719,14.250,25.531,-53.406,14.055,27.734,-50.188,10.875,26.109,-48.750,10.227,28.203,-45.625,9.070,25.406,-43.219,8.570,26.781,-39.625,11.023,24.484,-37.625,8.586…	MADKKSKSLSLISSGGTVAKAKALKIVPVIAGVTSEDEDNTVVTCIKDYAKVICESETDDAQAAVMMAFIQSAISHTTSPEAQKDPDLVVHFEFGGKPRVYSKKDFNDALKSKVANKNLERRYTRKHSVAINDLMSNKIVEAPMTAASKHGALQGYENTAADFLRLAPGQQADDARASSLLISRQATGGKGKSTTKFVNVSQIIDAAKSGN	2777208	Citrus virus B
job	K9LTM0_unrelaxed_rank_001_alphafold2_ptm_model_5_seed_000	12.2	172	113	11	13	170	44	191	0.855	0.7866	64	172	235	VSFTVTSNRVMSATEASQRLRGLMHHCGVNGQADSVMMAFHKAILLAHAKNSSSVIQPARANIYIKGGS-VINFYTD--VLHFLGDDSRRFFRAYADMVRQVLREIRNAYEAG---DMRWAEDIRDLDWIAEDRGL-SRHKDLVADSADA-------CTQLTRQEAVAIRQS	LRYSPVTNSIANPKQTEAIGKAW---CRILHIDPSKVFLYAVDLARACADAGTSPEADIIGA--NEDFDPVVERSALAGVVRDFCP-LRAFCAYYSRVVWNL------MIKADQPPAN-WMK-----------SGVDESAKFAAFDFFHGVLSPASLYVPLERHPTAAERIA	-31.156,-42.250,-30.125,-27.875,-42.125,-27.969,-25.578,-39.094,-27.141,-22.641,-40.375,-29.188,-23.109,-37.969,-32.094,-22.656,-34.719,-30.094,-18.906,-34.906,-29.719,-17.484,-35.188,-33.156,-18.391,-31.969,-34.719,-16.406,-29.641,-32.438,-13.016,-30.062,-34.000,-12.930,-28.469,-37.406,-11.906,-24.781,-36.781,-11.859,-23.953,-40.500,-9.461,-20.875,-40.688,-12.031,-18.141,-41.344,-10.078,-16.328,…	EPIEKRISQAFHAEPKTHNNGRASSEFNPNNMNAVPLSLLNLNLRYSPVTNSIANPKQTEAIGKAWCRILHIDPSKVFLYAVDLARACADAGTSPEADIIGANEDFDPVVERSALAGVVRDFCPLRAFCAYYSRVVWNLMIKADQPPANWMKSGVDESAKFAAFDFFHGVLSPASLYVPLERHPTAAERIANQAMFAVKTANAPGNGSDLAMDHVAFTKGRITQTSNQNKTPFAT	104664	Indian citrus ringspot virus
job	A0A4D6G0F4_unrelaxed_rank_001_alphafold2_ptm_model_5_seed_000	10.2	176	118	14	18	171	307	464	0.855	0.8675	64	172	491	TSNRVMSATEASQRLRGLM--HHCGVNG-QADSVMMAFHKAILLAHA--KNSSSVIQPARANI-YIKGGSV--INFYTDV--L-HFLGDD-----SRRFFRAYADMVRQVLREIRNAYEAGDMRWAEDIRDL----DWIAEDRGL-SRHKDLVADSADACTQLTRQEAV-AIRQSK	YDERYLDEQ-LSLKVNTALSALCVELMGDKSRGALETLIIAMIQLCVTYSTVKNMIIKKEYYVETTYNGKLICVSYLAIRSCIDKAVGSSFEGNALRQYMRYFTYTTVY-------AMRAG----------LVTPNYSAAAKHGVPKRFINYSFDYCMLDPRYSQYDELKAASLAH	-4.430,-3.584,-18.516,-4.496,-2.980,-14.570,-1.141,-1.036,-13.672,1.764,-3.357,-12.281,2.043,-2.309,-8.555,5.746,-3.008,-7.980,6.508,-3.311,-4.289,9.523,-1.130,-3.611,9.445,-2.436,0.113,7.758,-4.930,2.418,4.395,-3.010,1.975,5.250,-0.021,-0.428,4.145,-0.304,-4.137,5.078,1.921,-6.988,3.658,2.047,-10.484,5.551,1.801,-13.648,4.820,4.746,-15.734,3.486,4.328,-19.266,2.906,8.000,-19.766,4.902,10.117,-22…	MEFQRIPAVEGSTFRLSDKLDDKRKYIDLDNGSLKWERVPHGERYDAYVRAITVDDYPIDMTRSDTIELDITVFPIPTYDTTSGYIIHFEFIETQDKCLRVGLGHNTQYLGRQHFSVKSVDGNASSETMLDSNFVSNSWLQSSYKILFSLVVGRIVVKIDNYYVFRTPAVPQINPKILRIVRTLRSTNSNLKYGTVTPAQFEKFGLKFGTNVTNVDESKVRHRLVPPDWRAFMPNRQYVDMVPDESLDKDVPVPIPSVQTNTNATPSAEAIQELNKVLSADKIIESRGKAILEFLPNATQFNEADIYDERYLDEQLSLKVNTALSALCVELMGDKSRGALETLIIAMIQLCVTYSTVKNMIIKKEYYVETTYNGKLICVSYLAIRSCIDKAVGSSFEGN…	136234	Pineapple mealybug wilt-associated virus 2
job	A0A3T0TV63_unrelaxed_rank_001_alphafold2_ptm_model_1_seed_000	15.2	131	92	7	51	171	2	123	0.837	0.3774	63	172	146	AFHKAILLAHAKNSSSVIQPAR----ANIYIKGGSVIN---FYTDVLHFL-GDDSRRFFRAYADMVRQVLREIRNAYEAGDMRWAEDIRDLDWIAEDRGL-SRHKDLVADSADACT-QLTRQEAVAIRQSK	DFFLAMLQLMLTFSTSPDTESKEEYFVNLYSNGERKLTYEKVKSAVVKGAEGSTFENPMR---QYARLFSATAVHLILNGKLKPNE------KVAMQHGVPKRFLPYTFDFCRPSYSQFSNDAIRAWQLAA	5.574,10.453,9.422,3.199,8.180,11.453,0.226,9.281,9.555,1.657,8.672,6.160,2.805,5.129,7.094,-0.588,4.430,8.547,-2.299,5.555,5.402,-0.094,3.391,3.189,-0.552,0.477,5.508,-4.324,0.822,5.262,-4.160,0.843,1.435,-1.848,-2.252,1.469,-3.977,-4.180,3.898,-7.254,-3.336,2.352,-8.250,-3.346,-1.292,-8.211,0.010,-3.232,-11.188,-1.200,-5.203,-14.203,0.967,-5.371,-16.219,-2.016,-4.234,-14.406,-2.471,-0.977,-16.6…	TDFFLAMLQLMLTFSTSPDTESKEEYFVNLYSNGERKLTYEKVKSAVVKGAEGSTFENPMRQYARLFSATAVHLILNGKLKPNEKVAMQHGVPKRFLPYTFDFCRPSYSQFSNDAIRAWQLAAESAFGRKSNVTSSVLRNTSELKV	47985	Grapevine leafroll-associated virus 1
job	A0A4Y5F8L5_unrelaxed_rank_001_alphafold2_ptm_model_2_seed_000	12.5	151	96	7	1	123	47	189	0.837	0.7132	63	172	198	PYDYAAAIHEGE-------------VSFTVTSNRVMSATEA---SQRLRGLMHHCGVNGQADSVMMAFHKAILLAHAKNSSSVIQPAR----ANIYIKGGSVIN---FYTDVLHFLGD-----DSRRFFRAYADMVRQVLREIRNAYEAGD	VSDPKDLFLKPSLNQVLDMTKFGSMLPLPTVEPGLMADEDAHIVSEELMKLQQSI-MHDTSNEAIAAFVLACFQVVVTYSTSEETEFKEQYGAVIGYGDKPVLTLKALYSTIRTAVSGKNYENPVRQYWRKFSPSI-------ISASSVGK	33.861,-6.578,37.406,35.929,-7.761,34.596,36.817,-5.530,31.718,39.355,-6.595,29.140,39.704,-4.458,25.945,41.640,-4.376,22.853,41.272,-3.687,19.370,41.199,-4.573,15.701,41.879,-7.588,13.604,40.411,-7.169,10.213,37.105,-8.500,8.753,36.988,-11.627,7.024,33.932,-12.929,5.389,30.307,-13.779,6.083,29.849,-17.431,6.587,27.665,-19.051,3.721,25.201,-21.793,4.526,22.924,-23.907,6.187,21.262,-24.828,9.454,1…	VRNGTAADASLPGVPDAAYVVSSSTPAPVREEVEDKGVVFEEKMTKVSDPKDLFLKPSLNQVLDMTKFGSMLPLPTVEPGLMADEDAHIVSEELMKLQQSIMHDTSNEAIAAFVLACFQVVVTYSTSEETEFKEQYGAVIGYGDKPVLTLKALYSTIRTAVSGKNYENPVRQYWRKFSPSIISASSVGKIKPNQKVLA	1815581	Grapevine leafroll-associated virus 13
job	A0A499PLE1_unrelaxed_rank_001_alphafold2_ptm_model_3_seed_000	16.3	171	111	9	12	168	323	475	0.837	0.911	63	172	495	EVSFTVTSNRVMSATEASQRLRGLM--HHCGVNGQADSVMMAFHKAILLAHAKNSSSVI----QPARANIYIKGG-SVINFYTDVLHFL----GDDS-RRFFRAYADMVRQVLREIRNAYEAGDMRWAEDIRDLDWIAEDRGLSRHKDLVADSADACT--QLTRQEAVAIR	ETDKGKSKLI--STKELVDEINVLILNEWKSEFGDYEAPRFYVICCYLLYLSIHGTNYRRVHPHLIQWEILINGYFVKISPDKLTRMINTQYRGLNAVRLWARYYSSVTF-------------YIRKMNDINTNNW---DRFVDVPQYLCYDVVTYVSPELLTYEEYVAVC	-49.812,10.055,47.219,-51.344,12.000,44.000,-48.906,11.516,40.750,-49.031,15.344,40.500,-46.562,15.648,43.375,-43.812,14.031,41.094,-44.344,16.297,37.969,-40.938,17.797,38.688,-39.125,14.516,38.188,-40.781,14.055,34.875,-39.312,17.344,33.875,-35.906,16.203,35.188,-36.062,13.000,33.250,-37.188,14.820,30.297,-34.375,17.219,30.781,-31.844,14.516,31.578,-32.781,12.141,28.797,-34.281,14.523,26.516,-32…	MPILQYGEYADEVLIYFYGRKGSRSLFDHVLARAREIILFDSGFPVNIVMKGAGRLTITNIINGLIVYTGTLTNREILGGTILYVLGALENTIYSADRTLRNFANSGFYLSWVNSNLGNDVTHLETQYPQLNQNEIEQCRNIAANKHEVYKKFYVLVGCYLRRVPTDGDFSSTASIPIVESKAANEAAELLQKPMPLFVKDFLTSMVESERKLSDSATSAKFLPIKPFSNNISSIFDVKIGKVLATDLNDWLIVTMADLKPRKYDYEDRYLWYLRSANKVRNRLHFWFGHEQTHTSKYIRGKMMILKSDKLHSIEAFFEDRLETDKGKSKLISTKELVDEINVLILNEWKSEFGDYEAPRFYVICCYLLYLSIHGTNYRRVHPHLIQWEILINGYFVKI…	2093224	Pistachio ampelovirus A
job	A0A5B8HUU3_unrelaxed_rank_001_alphafold2_ptm_model_1_seed_000	12.2	114	77	7	26	117	9	121	0.817	1.283	62	172	129	TEASQRLRGLMHHCG--VNGQADSVMMAFHKAILLAHAKNSSSVIQPAR---ANI-YIKGGS---VINFYTDVLHFL--------GDD-----SRRFFRAYADMVRQVLREIRN	LKVDADLKAFLVAEGRPPHGKTGVILEQMLESIFANIAIQGTSEQTEFLDLMVEVKSMEDQKVIGSYNLKEIV-NTIKAFRTTSSDPDINNMTFRQVCEAFAPEARNGLVKLKY	22.484,2.609,-2.664,21.391,6.387,-3.549,19.547,5.699,-6.824,17.031,3.174,-5.461,16.234,5.367,-2.379,15.719,8.391,-4.703,13.344,6.418,-6.902,11.289,5.148,-3.967,10.992,8.633,-2.586,9.961,9.852,-5.926,7.348,7.090,-6.395,6.129,7.801,-2.904,5.727,11.555,-3.566,4.195,11.125,-7.035,1.739,8.430,-5.977,0.698,10.477,-2.938,0.151,13.453,-5.117,-1.812,11.227,-7.496,-3.922,9.812,-4.719,-4.547,13.320,-3.199,-…	MAAVLNLQLKVDADLKAFLVAEGRPPHGKTGVILEQMLESIFANIAIQGTSEQTEFLDLMVEVKSMEDQKVIGSYNLKEIVNTIKAFRTTSSDPDINNMTFRQVCEAFAPEARNGLVKLKYKGVFTNLF	12175	Trichovirus mali
job	D0QET4_unrelaxed_rank_001_alphafold2_ptm_model_1_seed_000	13.8	130	92	7	2	114	76	202	0.817	0.6791	62	172	276	YDYAAAIHEGEVSFTVTSNRVMSAT---EASQRLRGLMHHCGVNGQADSVMMAFHKAILLAHAKNSSSVIQPARAN----IYIKGGSV--INFYTD--VLHFLGDDSR------RFFRAYADMVRQVLRE	YQYKIDEQDFPKDSSIEVPGLMEKDVFVICSESLIKHFQNLY-STKDKLVMNMAMVCLLQMALMYTTSL--GAKDYTNEGLVVSGTFTVKFTYAEIWKLLFSLVDTKKYPNVMRVFLRHFSSLTTSLLVE	51.406,4.484,-44.719,50.844,3.471,-41.125,51.031,3.754,-37.531,51.938,4.453,-34.031,53.219,4.496,-30.766,54.281,5.203,-27.438,54.938,6.773,-24.234,56.000,8.328,-21.125,54.562,10.945,-18.531,55.938,13.070,-15.648,53.438,14.211,-12.875,51.188,16.578,-10.781,49.250,17.938,-7.859,46.875,19.516,-5.410,43.625,19.391,-3.723,41.625,16.688,-1.936,39.656,13.422,-2.162,36.906,11.320,-0.824,36.656,8.297,-3.1…	MSQSSQSQTVMPPMGASLGSSFGQPVSPPRMSNTPLGAVSSSTIPSVVSASYGSAANPTVPISIKDILHLNQCKFYQYKIDEQDFPKDSSIEVPGLMEKDVFVICSESLIKHFQNLYSTKDKLVMNMAMVCLLQMALMYTTSLGAKDYTNEGLVVSGTFTVKFTYAEIWKLLFSLVDTKKYPNVMRVFLRHFSSLTTSLLVEGVLKPNFKLMAKYGIPNEFYPYCYDFSMVNTIEHGIDAVVANVLSRLIAIRGKSSSKATVHNVLEIVDRVTAII	394187	Fig leaf mottle-associated virus 2
job	A0A0M5L077_unrelaxed_rank_001_alphafold2_ptm_model_2_seed_000	12.5	176	130	8	4	168	289	451	0.817	0.459	62	172	474	YAAAIHEGEVSFTVTSNRVMSATEASQRLRGLMHHCGVNGQADSVMMAFHKAILLAHAKNSSSV-IQPARANIYIKGGSVIN--FYTDV--LHFLGDDSRRFFRAYADMVRQVLREIRNAYEAG----DMRWAEDIRDLDWIAEDRGLSRH-KDLVADSADACT-QLTRQEAVAIR	DVSNSISTRSKLRGVGRYALRYDVLESIMKKMIAYYVTMGFDDIQAKLIIYQFGVSFCTSKNSTADKGSHLLWDTKDGRVLQLKKCDHVRMLNRLSPEPCNVERL---LLRSRSKEIFQLLKNGVLKTSL----------VHCKKRSLKPEWAYLACDFYDLSVLDLSESELLALN	6.652,0.924,-18.266,5.062,4.543,-17.953,6.652,7.238,-15.477,3.307,7.414,-13.688,3.830,3.768,-12.758,7.137,4.391,-10.891,5.996,7.277,-8.539,3.168,7.754,-5.832,1.347,11.359,-6.113,2.707,12.133,-2.453,3.916,15.906,-2.812,7.020,14.883,-0.678,8.617,12.648,-3.355,8.508,15.492,-5.949,11.789,16.781,-4.281,14.320,14.125,-5.527,13.750,14.578,-9.398,17.188,13.211,-10.289,17.344,13.852,-14.250,18.250,10.141,…	MDLEDLFSEDKSELLVRANNDIWSQSVGMNLKNIRRLELRYKYGSGEMETNYILHLKFIIPDGNLIHEFSFNHPGSHKFKQTGGRFWSSAFDELEKCRPNKIGHLGHFSVVEEGDYYYLAVNGWRHVRVKKSHQPTDLIISLVNTDTSGILDPAVQYQSNFVKWNSLFSEITLNNVKSEIKAVTISMTRSNTGKRTDLKPAQGLDFENARRFSDLNVKEVGRDDDNNDNIKPPKPNIPDDNIKPKPKNDSINPPGPKPEGKGDEEGKDVDNSNVKPEPNLVVDPSTIIDVSNSISTRSKLRGVGRYALRYDVLESIMKKMIAYYVTMGFDDIQAKLIIYQFGVSFCTSKNSTADKGSHLLWDTKDGRVLQLKKCDHVRMLNRLSPEPCNVERLLLRSRS…	1712389	Tetterwort vein chlorosis virus
job	A0A140KPQ0_unrelaxed_rank_001_alphafold2_ptm_model_3_seed_000	13.3	203	121	13	1	171	469	648	0.817	0.4821	62	172	662	PYDYAAAIHEGEVSFTVTSNRVMS-------------------ATEASQRLRGLMHHCGVNGQADSVMMAFHKAILLAHAKNSSSV--IQPARANIYIK--GGSVINFYT-DVLHFLGDDSRRFFRAY-ADMVRQVLREIRNAYEAG----DMRWAEDIRDLDWIAEDRGL-SRHKDLVADS--ADACTQLTRQEAVAIRQSK	PFEL------KQVPITKSSELIKSTMQINLDNSSIESKPNYVWVFEYAKECDEVISIIAKAIQIS--IPDAKLVVFQMAICCGTSIESVHDKHTSLIFNFLNNKRIYLRFIATCFFRKNARINLFRRYMRSCTAEVL----ELLRIGKLSPSL----------GRAIKLGIDKQFAFLACDFWSFDEMK-LTTQEHEVIGNLK	-23.625,25.234,-24.578,-24.031,25.016,-20.734,-26.188,22.062,-19.797,-26.250,22.766,-15.961,-29.094,20.328,-15.289,-30.406,22.438,-12.328,-31.344,19.625,-9.930,-34.094,20.578,-7.426,-33.125,18.859,-4.070,-36.656,17.812,-3.086,-36.844,17.188,0.688,-38.906,13.922,0.652,-40.469,13.000,3.938,-39.875,9.250,4.812,-40.938,6.867,7.535,-38.281,4.215,6.965,-34.656,4.207,6.000,-32.750,1.197,4.918,-29.125,0.…	MNFYDSYTISRISFRDIQAKIKLSSVETCIAVNKTYYVTIGDTNNNIRFFLLSPDHISLNWRFGIELTVNDKLLNEDQSNEYIINNSGFDVSDVDPRELQISATGFNDILNIELNGNNLMNIRQTFLTKKGIIYGVNEYYNKNLLKILDEFAGVNSIIKSPRYSIEILLDGKPYLGSWYLNDGPNHKSIAYVKNKLENINTVLDLIENNYGKMNLLDVGLKESVDLEVNLNNNNCLRIYDVIKCSDEIHEAVALCELQTTVEEKINVILQYWIGDGNDILEFVLRCKNSYFGCEVWKNSIGRYSKLTEFTKYHSFTKYYGSGCILIGFYYDDRFHSYVFTINGIIACMVKNDLLNANYEVGFEYQVFGEGAKTFNMKNFKRLKSNNKIYKLLRYPYPLV…	217686	Little cherry virus 1
job	A0A2S1CVP6_unrelaxed_rank_001_alphafold2_ptm_model_2_seed_000	14.8	175	116	10	10	169	38	194	0.795	0.3103	61	172	212	EGEVSFTVTSNRVMSATE-ASQRLRGLMHHC-GVNGQADSVMMAFHKAILLAHAKNSSSVIQPARANIYIKG-GSVINFYTDVLHFLG-DDSRRFFRAYADMVRQVLREIRNAYEAG----DMRWAEDIRDLDWIAEDRGLSRHKDLVADSADAC-------TQLTRQEAVAIRQ	KFEVKLEEPSIKVNIFTENQNKICQEALNRIMDWLSIDKSTAELITFQIAISCSTSVENTNNPYKINIILNGKNFEIPIAKFFNRFQNFDFSINKLRMFC---RNESEKIFNLLKEKKLSPNLS----------KCNRYRI--DKNF---DYLACDFWDLNKLTLTEEEFDQVNN	30.344,13.164,72.000,29.875,13.195,68.438,29.797,13.195,64.875,27.891,13.539,61.969,24.953,13.688,59.906,21.719,12.625,58.750,19.062,12.969,56.688,16.172,11.164,55.500,13.359,10.438,53.906,10.477,9.852,52.062,7.156,10.961,50.906,4.371,12.938,49.875,1.798,13.930,47.188,-0.189,17.188,47.312,-2.141,19.438,45.000,-2.395,23.203,45.125,-4.965,25.281,43.188,-5.824,28.953,43.062,-6.195,32.625,44.156,-5.4…	LPSDVDETSLLSLDVIQPKDLLKIVPGEDAIAIQTKPKFEVKLEEPSIKVNIFTENQNKICQEALNRIMDWLSIDKSTAELITFQIAISCSTSVENTNNPYKINIILNGKNFEIPIAKFFNRFQNFDFSINKLRMFCRNESEKIFNLLKEKKLSPNLSKCNRYRIDKNFDYLACDFWDLNKLTLTEEEFDQVNNLTNFRERKFYKNTLGRGL	2172016	Maize associated clostervirus
job	A0A8E5KGW6_unrelaxed_rank_001_alphafold2_ptm_model_3_seed_000	17	182	104	13	10	171	45	199	0.795	0.9567	61	172	225	EGEVSFTVTSNRVMSATEASQRLRGLMHHCGVNGQADSV-MMA-FHKA--ILLAHAKNSSSVIQPARANIYIKGGSVINFYTDVLHFLGDDSR-RFFRAYADMVRQVLREIRNAYEAG-DMRWAEDIRDLDWIAEDRGL-SRHKDLVADSADAC------------TQL-TRQEAVAIRQSK	MAKFEFRNVCMDIATKAELEWISESWN-------MRLNLPREKNFETALEIAEICRHNGSSSDITFKG--RGKSG--IELSALVAAIREICPLRQFCRAYANLVW-----EKSLAERNPPQHWQK-----------RGFKEKVKFAAFDFLDAVGSDAAIMPPTGISRLPTDEEINANLAAK	32.125,2.951,-87.188,29.281,3.283,-84.750,25.703,1.926,-85.188,24.547,0.722,-81.812,21.906,3.008,-80.250,18.875,1.056,-79.500,18.422,-1.263,-76.562,18.672,0.513,-73.250,15.234,2.088,-72.875,12.984,-0.890,-72.188,14.781,-2.439,-69.188,14.641,0.856,-67.250,10.914,1.389,-67.688,10.109,-2.035,-66.188,12.273,-1.541,-63.094,10.945,1.981,-62.531,7.383,0.733,-62.875,8.077,-2.172,-60.500,9.797,0.165,-58.0…	MTTEEKKSGMVNAGFDAFAHKLSKRLEKKEYDGSSMFTQPTIEQMAKFEFRNVCMDIATKAELEWISESWNMRLNLPREKNFETALEIAEICRHNGSSSDITFKGRGKSGIELSALVAAIREICPLRQFCRAYANLVWEKSLAERNPPQHWQKRGFKEKVKFAAFDFLDAVGSDAAIMPPTGISRLPTDEEINANLAAKNIAVINSARRKGNNTIQNLEVTGGRS	148879	Banana mild mosaic virus
job	A0A146FDI8_unrelaxed_rank_001_alphafold2_ptm_model_5_seed_000	14.5	200	126	12	3	171	274	459	0.795	0.8675	61	172	488	DYAAAIHEGEVSFTVTSN-------------RVMSATEASQRLRGLMHHC--GVNGQADSVMMAFHKAILLAHAKNSSSVI--QPARANIYIK-GGSVINF-YTDVLHFL------GDDSRRFFRAYADMVRQVLREIRNAYEAGDM--RWAEDIRDLDWIAEDRGLSRHKDLVADSADACTQ----LTRQEAVAIRQSK	NVMDVINSGVNKGRYYDDKITKLSLVDFTPPQYMDIDDARKVSESILDYIRHRYGGSSEVFEMMGLLALIQCAVTYSTVQDAKLDDRAGVVIKHAGESHIFKYNDFIQVINATETPRDYSNK-LRKY---MRWWSATTISLVKTGVIKPNYAT-------QASHGVVKAYIPYCF---DFVALDSRYNTKDEKIAAGLAK	25.969,28.312,-27.312,23.500,25.328,-27.516,22.953,24.094,-23.875,22.969,20.266,-24.328,20.188,19.172,-21.891,21.859,16.078,-20.031,20.109,12.773,-21.141,18.625,11.539,-17.672,20.750,8.195,-17.266,18.344,5.293,-16.297,17.188,3.502,-13.023,18.875,0.037,-12.789,15.734,-1.596,-14.438,15.977,-5.152,-13.203,13.461,-6.430,-15.812,10.094,-7.020,-13.969,10.383,-10.711,-14.836,13.367,-11.031,-12.375,12.24…	MTTETPRSFGRLEIPPEESVAARRAFQISSDGASLPGYPHSNGYVDIIRGWKLGVANSTVNITTNFTRTMENLPDSVVSARIMIILPTPLVDGGIFSKIVIQAKDVNGVYTAGTYNASTERASVDSKGVASSGTTMGHSGGLVVFFCYATLGGAYKMTLQETTTGLRNVYVLEVFRLAVDPREVTRRTFEVLKELPIMFHKCYLDSVPKTPQQMNVSSIFTRRDVYLSDPVEEPAVTLPDSSDTRRLEGASQRKEPEIPDSVQRLEDVVVTYSNVMDVINSGVNKGRYYDDKITKLSLVDFTPPQYMDIDDARKVSESILDYIRHRYGGSSEVFEMMGLLALIQCAVTYSTVQDAKLDDRAGVVIKHAGESHIFKYNDFIQVINATETPRDYSNKLRKY…	1815581	Grapevine leafroll-associated virus 13
job	F2WZ14_unrelaxed_rank_001_alphafold2_ptm_model_2_seed_000	12.4	233	126	11	5	171	723	943	0.795	0.6791	61	172	968	AAAIHEGEVSFTVTSNRVMSA--TEASQRLRGLMHHCGVN--------------------GQA---------------DSVMMAFHKAILLAHAKNSSSVIQP------ARANIYIKG--------GSVIN---FYTDV---------LHFLGDDSRRFFRAYADMVRQVLREIRNAYEAGDMRWAEDIRDLDWIAEDRGLSRHKDLVADSADACTQ---LTRQEAVAIRQSK	TNLISAILREGTQISHMALSIVEQNYNEIRRGLGNYIWENMIDPRDLLHLTAKPAVEASEGVAATPAIVLSENQRAVKNTIRNYYLRIMFGNLAVMGTSEQTDYPGEHLAIPRPVIENQEALTAHLPAGMSLLAFATNVKAWGVVGAEGKFAGLTFRQLCEPFAEQAYNFFRE-----NHGAVSF------IYLKNPGAYFN-CPAVVFDFNKGLPLTIIKIGKNANAISACN	-1.129,11.266,35.781,-3.342,8.828,33.625,-0.500,6.629,32.219,-0.334,4.133,35.125,-4.078,3.842,35.000,-4.011,2.955,31.406,-1.549,0.186,32.094,-3.658,-1.034,34.906,-6.836,-1.257,32.844,-4.977,-2.947,30.109,-3.549,-5.559,32.438,-6.969,-6.340,33.844,-8.562,-6.637,30.453,-5.855,-8.930,29.141,-6.191,-11.219,32.250,-9.805,-11.797,31.531,-9.688,-12.031,27.719,-10.195,-15.547,26.359,-7.625,-16.938,23.844,…	KFAPLNRYIEKKVTQCLPGNFYIHQKKNFDELEKWVKSYDFSGVCTESDYEAYDASQDSYTLAFEYELMKYLGVSNSMIEDYLYLKMHLNCKLGNLAIMRFTGEFCTFLFNTLTNMLFTFMKYDVRKTHAICFAGDDMCANVRLPENLQHTNLLKKFSLKAKVDFTRSPTFCGWNLSRYGIVKKPELIAARLAVAKQKGEVNLVLDSYFLEHLYAYNKGDHLFEILSEKELEHHYNLTRFFVKHGNLLKGESKKKFMETKEIEGGLFGECEFGNDGIFRGYMDRVKEKVKIDQINGEIFKINSEMNKFNSRIYKINKMSFVTSTTIFEFGHVTPNEFNQLESLPPQTHWPYDEVRTYMPLNLKNSYESRIKSNKILSILRNQKSLSSLESGSNLGSRVL…	42882	Cherry virus A
job	A0A0N7CL87_unrelaxed_rank_001_alphafold2_ptm_model_1_seed_000	13.8	123	79	7	17	116	1	119	0.772	1.348	60	172	120	VTSNRVMSATEASQRLRGLMHHCGV----NGQADSVMMAFHKAILLAHAKNSSSVIQ--PAR-ANIYIKGGS---VINFYTDVLHFLGDD-------------SRRFFRAYADMVRQVLREIR	MSTVH---EVLRSQVKKEILERLMKEDAFKGVKEEDRSRVWRNIFGNIAILGSSEETEFPDLELEVEDLKGQKIASYRL-SDIIELIRDYRDTHKSESIKMMTLRNICEAFAHEARLFLMEAK	-0.972,-2.393,-27.734,-2.201,-4.250,-24.516,0.535,-6.703,-23.297,3.381,-4.727,-21.766,1.362,-2.438,-19.484,-0.688,-5.348,-18.203,2.355,-7.469,-17.625,4.022,-4.672,-15.766,0.958,-4.022,-13.641,0.635,-7.641,-12.797,4.242,-7.758,-11.820,3.943,-4.625,-9.688,0.921,-6.043,-8.007,2.559,-9.352,-7.156,5.750,-7.836,-5.816,4.059,-5.125,-3.711,1.780,-7.801,-2.164,4.738,-9.969,-1.368,6.566,-7.094,0.327,3.570,…	MSTVHEVLRSQVKKEILERLMKEDAFKGVKEEDRSRVWRNIFGNIAILGSSEETEFPDLELEVEDLKGQKIASYRLSDIIELIRDYRDTHKSESIKMMTLRNICEAFAHEARLFLMEAKK	641245	Fig latent virus 1
job	Q6QP39_unrelaxed_rank_001_alphafold2_ptm_model_1_seed_000	17.3	127	75	6	56	168	10	120	0.772	1.108	60	172	121	ILLAHAKNSSSVIQPARANIYIKGGSVINFYTDVLHFLGDDSRRFFRAYADMVRQVLREIRNAYEAGDMRWAEDIRDLDWIAEDRGL-SRHKDLVADSADACTQ-------------LTRQEAVAIR	MVVMCASVSSSVYLDPDGSIEFDGG-AVPVDSIAIMKKEAGLRKVCRLYA---PVVWNLMLVKNQPPS----------DW--QAMGYPKEARFAAFDTFDYVTNGAAIQPVEGLIRGPTPAECIAHN	-21.688,0.191,4.195,-18.547,2.594,4.840,-16.328,-0.018,6.387,-14.930,-1.224,3.055,-14.031,2.285,1.991,-12.312,2.945,5.301,-10.328,-0.299,5.043,-9.242,0.505,1.511,-8.093,3.988,2.451,-6.098,2.604,5.363,-4.430,-0.026,3.125,-3.588,2.639,0.531,-1.968,4.633,3.277,0.012,1.606,4.348,1.271,1.259,0.799,3.174,4.547,1.296,4.227,4.379,4.902,4.293,0.604,5.637,2.066,-1.963,7.344,4.652,-2.475,10.148,3.609,-2.811…	EQVADVILKMVVMCASVSSSVYLDPDGSIEFDGGAVPVDSIAIMKKEAGLRKVCRLYAPVVWNLMLVKNQPPSDWQAMGYPKEARFAAFDTFDYVTNGAAIQPVEGLIRGPTPAECIAHNA	31722	Blueberry scorch virus
job	A0A346T6M3_unrelaxed_rank_001_alphafold2_ptm_model_1_seed_000	19.2	104	75	4	13	114	20	116	0.772	1.108	60	172	125	VSFTVTSNRVMSATEASQRLRGLMHHCGVNGQADSVMMAFHKAILLAHAKNSSSVIQPARANIYIKGGSVINFYTDV-LHFLGDDSRRFFRAYADMV-RQVLRE	LTLTIESNLVPSQA----ELEAIAKDWKTLGLQEADFTSNAIKIAWFCYHSGSSESVQVQGNSTSDK---IPLYQLAGVVRQHSTLRRFCRYFAKIIWNYALRK	-3.100,45.906,39.375,-3.912,44.344,35.781,-5.008,40.656,35.812,-2.521,39.125,33.281,-5.137,36.812,31.453,-3.727,33.406,32.375,-3.541,32.000,28.844,-4.348,28.219,29.250,-0.999,27.578,27.453,2.547,29.141,27.375,4.781,28.781,24.188,7.008,25.672,24.734,10.820,26.234,25.062,13.273,24.531,22.594,14.414,22.328,25.562,10.727,21.234,26.109,10.359,20.484,22.516,13.711,18.422,22.484,12.156,16.172,25.109,9.1…	MTDAKKTLFSAPTDEQLDTLTLTIESNLVPSQAELEAIAKDWKTLGLQEADFTSNAIKIAWFCYHSGSSESVQVQGNSTSDKIPLYQLAGVVRQHSTLRRFCRYFAKIIWNYALRKNQPPANWAS	12177	Clover yellow mosaic virus
job	A0A1S5YCY5_unrelaxed_rank_001_alphafold2_ptm_model_2_seed_000	11.4	140	96	8	1	114	21	158	0.772	0.6791	60	172	231	PYDYAAAIH--EGEVSF-----------TVTSNRVMSATEASQRLRGLMHHCGVNGQADSVM----MAFHKAILLAHAKNSSS-VIQPARANIYIKG-GSVINFYTD------VLH-FLGDDSRRFFRAYADMVRQVLRE	SKSIGDFLMNPDPTVTFEFDVKSLPNIKDAAAPGTISDKSFAYATSELKRTSGV--TDDKLFNENYMIGVCQLLVYHNTCEKGPPAETGFVTVDIGGRDYKIVWQEVKTVIDRALHGAGKNPLRLWAKRLSPLCSALIKD	-36.750,52.500,-36.594,-36.312,49.125,-35.906,-34.938,45.969,-34.938,-33.406,43.438,-32.561,-32.406,40.531,-34.531,-29.984,38.031,-33.375,-30.391,35.688,-36.281,-29.562,31.922,-35.969,-27.000,29.734,-37.312,-29.125,26.531,-37.844,-27.188,23.359,-38.188,-26.500,20.938,-40.812,-24.312,18.203,-41.500,-21.500,16.719,-43.188,-19.641,14.453,-40.688,-16.688,12.656,-41.875,-16.203,9.664,-39.531,-13.453,1…	MGNDDIKPVTGDSSNPEITVSKSIGDFLMNPDPTVTFEFDVKSLPNIKDAAAPGTISDKSFAYATSELKRTSGVTDDKLFNENYMIGVCQLLVYHNTCEKGPPAETGFVTVDIGGRDYKIVWQEVKTVIDRALHGAGKNPLRLWAKRLSPLCSALIKDKKIKIADTTAASWGSTGEFDEVCFDFYVPPKNADLESRSAAFMKTKVAFSQKNATERKHKEVNVIQTIDGYRI	265877	Mint vein banding-associated virus
job	A0A1X9Y8A7_unrelaxed_rank_001_alphafold2_ptm_model_5_seed_000	9.6	196	131	12	3	171	15	191	0.747	0.6158	59	172	240	DYAAAIHEGEVSFTVT----SNRVMSATEASQRLRGLMHHCG--VNGQADSVMMAFHKAILL----AHAKNSS-------SVIQPARANIYIKG---GSVINFYTDVLHFLGDDSRRFFRAYADMVRQVLREIRNAYEAG-----DMRWAEDIRDLDWIAEDRGLSRHKDLVADSADACTQ--LTRQEAVAIRQSK	TEAKAKQMMR--YTPPQALISSSAASIRQFNDWANTATEGYGKTIQQFTDEILPFWIYWCVVNGATEENKTKPKWTKAVLNLDGADGTEITVDENGPQVEFEM-GPMYRNAKPGIRAIMRHFGELAYK---WVQFSVRSGKPIIPH------------NAVKAGLT-TPEFYPCCIDFVMVNILSPAEIDVRNQVI	4.074,48.344,4.824,0.229,47.938,4.098,-0.767,45.500,6.879,-2.672,42.844,4.895,-6.148,42.875,6.484,-6.301,40.031,8.891,-9.695,38.531,9.430,-10.922,38.781,13.039,-10.781,34.938,13.516,-7.117,34.875,12.664,-6.465,37.844,14.914,-8.031,36.031,17.797,-5.766,33.062,17.219,-2.668,35.188,17.375,-2.266,34.688,21.141,0.729,33.375,23.078,-1.499,30.641,24.500,-2.615,29.391,21.094,0.935,29.578,19.844,2.035,27.…	MKSLYVPPLVKSLKTEAKAKQMMRYTPPQALISSSAASIRQFNDWANTATEGYGKTIQQFTDEILPFWIYWCVVNGATEENKTKPKWTKAVLNLDGADGTEITVDENGPQVEFEMGPMYRNAKPGIRAIMRHFGELAYKWVQFSVRSGKPIIPHNAVKAGLTTPEFYPCCIDFVMVNILSPAEIDVRNQVINARTPRMGKPLFRHALRAGGDEDTDLRGEDDANYGRTQIGGAHFGRAQH	53954	Sugarcane streak mosaic virus
job	A0A5P8SXA1_unrelaxed_rank_001_alphafold2_ptm_model_3_seed_000	15.3	111	82	4	17	115	342	452	0.747	1.415	59	172	547	VTSNRVMSATEASQRLRGLMHHC-GVNGQADSVMMAFHKAILLAHAKNSSSV----IQPARANIYIKG-GSVINFY------TDVLHFLGDDSRRFFRAYADMVRQVLREI	LTPYMPLSEEAFRNITYDLINGVLKDNKNLNISFSQIFLCVLQVLATTRTNGLRNVDRNYYHEFEVDGTSYLINFFSMRRVFSNYLHLSPNIERAYAACAADIVFEMYKQI	40.312,-21.781,-38.156,37.219,-20.656,-36.375,37.812,-17.094,-37.531,39.188,-17.766,-41.000,37.500,-18.688,-44.312,37.469,-22.281,-45.312,37.594,-23.641,-48.938,36.188,-26.969,-47.562,34.156,-28.375,-44.719,36.156,-28.188,-41.562,35.500,-29.891,-38.312,34.094,-27.578,-35.656,36.656,-27.703,-32.844,34.906,-26.984,-29.516,38.250,-26.016,-28.078,39.281,-23.641,-30.859,41.031,-20.531,-29.391,39.219,-…	MALTASNAYVFVDRNDVGLHSTFRRFYLVSDVSSYINEIVDYIEANPNVVSSTITSGGVQFTTWFRLQNGRLTAWSDGNGYAKPLLYYSLKLRGIFNNSYYSEASQMPLIFGLSDASKAQLDGFIGKTVTETSTFPYKFSVDTCKQHVVGFQLDVDSFSTLCFKLANYLNRLPTKAELTGQVQVTSTSQVKSSFLPLNFTEYTDNENFVGEEISHAEVAKSDPVKNVLWLKYRDHKSDLMSLLLEPEVVQAYKKYELLEYQLYTALADTRRNLISYEDRLNWLADAAQAARPHLRRWLFKVKQPSPLDVVRTIDRKPSENIEGSWSFLREHLPDGSVRNFFLTPYMPLSEEAFRNITYDLINGVLKDNKNLNISFSQIFLCVLQVLATTRTNGLRNVDR…	126071	Sugarcane mild mosaic virus
job	A0A7T5QZ85_2_unrelaxed_rank_001_alphafold2_ptm_model_3_seed_000	15.4	201	108	12	23	171	915	1105	0.747	0.749	59	172	1130	MSA-----TEASQRLRGLM-------HH------CGVNGQA-------DSVMMAFHKAILLAHAKNSSSVI--QPAR------ANIYIKG-----GSVINFY------------TDVLHFLGDDSRRFFRAYADMVRQVLREIRNAYEAGDMRWAEDIRDLDWIAEDRGLSRHKDLVADSADACT--QLTRQEAVAIRQSK	MSVQEVLRGEIRARVRRFLWDNFVDPDHDLVVFPAGGGPLTGNSLETYNQVSEYYEKFLFGNIAIVGTSSKITWPSVEVPIPEFRSRIGTDDVTWSTELIMSDVCPRLETFRSRTEYLPLKRSTFRNLCEAFADSAREFLNERRQ-FGVFTNIFSKWPR----AFEA-----APQVAFDFAGGLNMHELTVDERTVIDRMT	14.594,10.484,-5.520,13.125,13.570,-7.152,15.234,14.047,-10.375,15.414,11.320,-12.953,19.172,10.289,-13.430,18.297,8.758,-16.875,16.531,10.125,-19.938,13.852,7.426,-19.578,12.914,7.742,-23.281,10.422,10.500,-22.312,9.000,10.438,-25.844,7.957,14.086,-25.578,9.953,16.359,-23.297,12.992,18.438,-24.641,13.109,19.516,-21.000,16.047,18.719,-18.875,15.391,16.125,-16.078,14.953,18.719,-13.227,12.328,20.6…	EQFSDLDKNCLLSDLPAPFRSEAIFPRHQANDSTTFLMGVKKRLRFSNPSTEENELRENLGAGVELADFFLRSLPNKFEINFQDVEEGLNEFVEKRLGKQASQWENHSNRSDIDWALNSVFMFMKSQLCTKAEKMFVDAKAGQTLACFQHIVLFKMGPTLRAIEKGFNRACGEKFYVHSMKNFEALNGFVLENSLMFQGQSVESDYEAFDSSQDSLILAFELALLRRIGVPQSFLSDYRALKTNLGSRLGNFAIMRFTGEFCTFLFNTFANMLFTFLKYEVKTDSRILFAGDDMASLGKLKEARSFDPTSCRRLLGKFRLKAKEERKDFPMFCGWVLTPDGIYKRPSLLWSRLKVMKERGLIKECIDNYLLEMNWAYKLGELLYQYLDEFEMECHYKCV…	2794409	Silene betaflexivirus 1
job	A0A146FDG5_unrelaxed_rank_001_alphafold2_ptm_model_3_seed_000	17.8	112	74	7	18	114	312	420	0.72	0.826	58	172	475	TSNRVMSATEA----SQRLRGLMHHCGVNGQADSVMMAFHKAILLAHAKNSSSVIQ----PARANIYIKG-GSVIN--FYTDVLHFLGD---DS-RRFFRAYADMVRQVLRE	TTDTTSDPLVDWFAFTDLLRSISKDNEDSGLN---LIEMSDVIIIYASIYGTSVNRLDDYPNKFPIYLKNRRIDVDMHGYTEAIKASRDSGVNSVRRALRGTASRAYKLRFE	-19.812,12.688,-6.371,-18.234,9.227,-6.438,-18.516,8.930,-10.125,-16.812,12.344,-10.672,-13.961,11.180,-8.562,-13.766,8.109,-10.609,-13.586,10.031,-13.773,-11.047,12.383,-12.297,-8.891,9.469,-11.117,-8.367,11.469,-7.828,-10.297,12.852,-4.758,-10.070,16.219,-6.402,-12.828,16.125,-9.016,-12.680,19.875,-9.750,-11.258,18.969,-13.188,-14.469,17.172,-14.055,-16.453,20.219,-12.984,-14.195,22.406,-15.078…	MEFKKFLAGKDDYSIVDEMVNLQTNGGRNPVRYEAYLASMVDNTPKLLEKPRDSPSGSDEEIAIAILCGACNNSILPQGSLIQAIRNWRNYVNDRRVAYNRTLDKVKSPFDELTMTQKSQIDGGNRIANTAERNYLYLISLSLGRPVKPKDLSGSGLIQGVRVDISEKGEAIRKEILPEHVESFTKTFHGYVDALDDTATSEIIATMDEFSDVVSNGLRSTDGNAKFAGWIESMSGLTKYILYVKKPTSLSLADRSNWVLNVAEILTQVAKVYFNTALDKRNESILEKLPIRQTDDLDVFSRLLVTTMLKGTTDTTSDPLVDWFAFTDLLRSISKDNEDSGLNLIEMSDVIIIYASIYGTSVNRLDDYPNKFPIYLKNRRIDVDMHGYTEAIKASRDSG…	1815581	Grapevine leafroll-associated virus 13
job	A0A8E5F0E1_unrelaxed_rank_001_alphafold2_ptm_model_3_seed_000	10.6	103	80	4	24	114	319	421	0.72	1.487	58	172	483	SATEASQRLRGLMHHCGVNGQADSV-MMAFHKAILLAHAKNSSSVIQ----PARANIYIKGG-SVINFYTDVLHFL------GDDSRRFFRAYADMVRQVLRE	TYNDDLQTAVNICLEIRSDNKTTGLSIIDYLDSFLIYASVHGTSKNRCVSYPEEFTIIVKHRRIDLNMKVINKYLAMSKSSKDNYLRRAARTFASRTLLLRKK	-45.406,-1.617,0.203,-44.312,-0.501,-3.346,-43.031,2.842,-1.978,-40.969,1.147,0.658,-39.375,-1.409,-1.809,-38.344,1.496,-4.035,-36.375,2.916,-1.181,-34.625,-0.312,-0.398,-34.094,-1.304,-4.019,-34.375,2.092,-5.648,-36.844,0.450,-7.980,-40.469,-0.344,-7.738,-39.219,-3.605,-9.211,-39.344,-6.277,-6.500,-36.938,-8.414,-8.609,-34.062,-6.051,-7.652,-34.625,-6.691,-4.011,-34.906,-10.414,-4.656,-31.641,-1…	MTEWLTILGGSSDISVITNLIESTTSYHGNEVIYKDYSANWDGRRAALTKGGNNLTNNQSTRVAIALLAGFHKNSVFSPDQIINALINYDAYSAEHSRTVDILLYTTKQPYYNLTDSEINQIKKNSINTDSAKRDFLLLVSSYLGRVLTSEDLRGRGSIPIVVVDLTRGGLAESDSKLPKVVLGFVKMYSEVVDFFDDEAKTSKAEVFKSFYNSIVSSYEKDNLEWVKKTLEILRNYILFTLYKSRPINFNVDERVVWLNDVKFSLSNVLLLYFNKKLPHDRSSILQFVEILPQDTIHELTSVLLSVIAGKDIKVSKLTYNDDLQTAVNICLEIRSDNKTTGLSIIDYLDSFLIYASVHGTSKNRCVSYPEEFTIIVKHRRIDLNMKVINKYLAMSKSS…	2813547	Citrus associated ampelovirus 2
job	E9KZC5_unrelaxed_rank_001_alphafold2_ptm_model_3_seed_000	14.4	187	117	10	5	171	282	445	0.72	1.415	58	172	491	AAAIHEGEVSFTVTSNRVMSATEASQRLRGLMHHCGVNGQADSVMMAFHKAILLAHAK------NSSSVIQPARANI--YIKGGS-----VINFYTDVLHFLGDDSRRFFRAYADMVRQVLREIRNAYEAG-----DMRWAEDIRDLDWIAEDRG--LSRHKDLVADSADACTQLTRQEAVAIRQSK	IQNFLAYVPPSHAIDNQLASGIEVENWAIEVAKAYGVN------IQEFYRTVLPAWIVNCIVNGTSDERKNEKSWRAVELNSQGEDVDDFEYPME-PMYKFALPTMRKVMRNFSS---QAILMYQNSVAAGKAFVIK------------AARNAGYTSIENKWLGIDFL-AEAQLSQSQLDIKHQIL	18.344,-7.047,-15.922,15.781,-4.516,-16.781,18.141,-2.473,-18.891,19.625,-5.285,-20.984,16.203,-5.598,-22.734,16.688,-2.166,-24.375,20.234,-2.922,-25.344,19.203,-6.113,-27.000,16.406,-4.363,-28.906,18.438,-1.425,-30.125,21.969,-2.846,-30.547,21.406,-6.492,-30.750,23.891,-9.070,-29.281,26.547,-7.992,-31.703,26.031,-4.367,-30.781,26.422,-5.180,-27.125,29.719,-6.938,-27.688,30.922,-4.008,-29.953,30.…	GPYIKWFLKELGLEGVVKMLSAFGDKSAYALCTFAYVHNELSDPVVFKGVVNGEIVPPRGNNGFGWDPIFKPDECSCTFAEMPSSMKNDFSHRRRALEKVKLFLDNLVVKQKEKKARVALTIDVQALNQEEIEAEITALKKLWKDNGPTRTRSPFEARRLRAPQVERVNELLQKLKDEGLQTKKRPCGEPDDGEVVDDDSDGDNQRSGKEVIDESQNNQQVDPRKPKFKIRGDGSAIRRDDIDKIPTNALEIKKTFKPPKVSQSAYIWIPRSQRDNLTPDVIQNFLAYVPPSHAIDNQLASGIEVENWAIEVAKAYGVNIQEFYRTVLPAWIVNCIVNGTSDERKNEKSWRAVELNSQGEDVDDFEYPMEPMYKFALPTMRKVMRNFSSQAILMYQNSV…	137758	Cassava brown streak virus
job	A0A8E5F1V3_unrelaxed_rank_001_alphafold2_ptm_model_1_seed_000	7	185	134	12	7	169	306	474	0.72	1.283	58	172	499	AIHEGEVSF-TVTSNRVMSATEASQRLRGLMHHCG--VNGQADSVMMAFHKAILLAHA---KNSSSVIQPARANI---YIKGGSVINFYT---DVLHFL-GDDSRRFFRAYADMVRQVLREIRNAYEAGDMRWAEDIRDL----DWIAEDRG-LSRHKDLVADSADACTQ----LTRQEAVAIRQ	YSNISDVNVPWIVPPGVMKPDDCKLVFENLKKTIPDIFGGYSQIYENLLIVGLIQGSLTFTTVEAEDDSNNKQIVTVIYKDVKYEMDFKALKRIIRSSVLGKYYANPLRQFMKWFSTTT--IAMIKSG-----------IVTPNYYLLARHGVVHKFIPYCFD---YCVLDARFNNKHQKLSSAM	16.297,18.922,48.531,14.070,16.812,46.500,11.953,15.398,43.969,9.320,14.852,41.406,7.797,14.633,37.875,8.156,14.227,34.031,8.141,15.773,30.625,9.898,18.797,29.141,7.699,20.109,26.281,9.062,22.969,24.453,8.555,25.062,22.031,6.152,26.406,19.344,7.527,28.906,16.688,5.328,30.469,13.922,7.434,32.625,11.703,6.816,32.781,8.102,5.605,30.297,5.543,6.344,33.469,3.336,10.289,33.688,3.717,10.820,29.844,3.033…	MSEYKTRRNFPKYDASERTILSTYRKIFSNQPLTDEERSNDDYFEEGNYLVRTEYLGRFNSQVGVSVKCKENLRNYDLGFRLILPKSNRVSGIVVSLDKRKGGSTFNFKVGTYINEEVTYFNASTGTSPMGGTVISIRGGMSAYFCYVDLNDYLKHTFSTTESGARECYLFAFIKLSEQELYDMYNKDEGTQLFDSIKLDYRGERWPISSNRIMITEPTKRILNFKKLILPEEERVVVPPAVEPVRGREEIKPEASESREGSREEVLPPDGDFQGYDTPNIEDVAKDVKNLSELVSNTTFDYKIQYSNISDVNVPWIVPPGVMKPDDCKLVFENLKKTIPDIFGGYSQIYENLLIVGLIQGSLTFTTVEAEDDSNNKQIVTVIYKDVKYEMDFKALKRI…	2813547	Citrus associated ampelovirus 2
job	A0A0C4JU72_unrelaxed_rank_001_alphafold2_ptm_model_2_seed_000	16.9	195	121	12	5	170	116	298	0.692	0.911	57	172	322	AAAIHEG-------------EVSFTV-TSNRVMSA---TEASQRLRGLMHHCGVNGQADSVMMAFHKAILLAHAKNSSSVIQPAR----ANIYIKGGSVIN---FYTDVLHFLGD---DSRRFFRAYADMVRQVLREIRNAYEAGDMRWAEDIRDLDWIAEDRG-LSRHKDLVADSADAC-TQLTRQEAVAIRQS	IAEFFTNPEMNVIFEPPKDMEVSVVVSTGPGLFTPAVATAISTEFKNLCAEVMGN-TDHTSLTDFFLAMLQLMLTFSTSPDTESKEEYFVNLSRNGERHLTYAKVEGAVVQGADGSTFDSP--MRQYA---RLFSATAVHLILHGKLRPNEKV------ALHHGVPKRFLPYTFDFCRPSYSQFSNDAIRAWQLA	-42.906,-25.547,29.219,-42.625,-26.125,25.562,-41.625,-25.328,22.078,-41.531,-24.516,18.625,-39.906,-23.609,15.508,-36.688,-22.406,13.805,-36.125,-24.688,10.750,-32.344,-24.953,10.250,-31.922,-28.375,8.578,-28.250,-29.469,8.961,-27.312,-31.672,6.074,-23.484,-32.311,5.906,-23.172,-34.781,3.000,-19.969,-36.875,3.545,-19.828,-38.406,-0.006,-17.656,-41.688,0.055,-16.344,-42.938,-3.270,-18.438,-43.250…	MASVISHFDDDYYVVRGGNIVVPRSPSISGFGTSAFTIPAGEATASVLGTQYSKPDAGTPEAGYPVVGVVPDENVFVKGPGGYTLRLSRPSAGQRLGDSEVARREMGDKLKLSFIIAEFFTNPEMNVIFEPPKDMEVSVVVSTGPGLFTPAVATAISTEFKNLCAEVMGNTDHTSLTDFFLAMLQLMLTFSTSPDTESKEEYFVNLSRNGERHLTYAKVEGAVVQGADGSTFDSPMRQYARLFSATAVHLILHGKLRPNEKVALHHGVPKRFLPYTFDFCRPSYSQFSNDAIRAWQLAAESAFGRKSNVTSSVLSTTSELKV	47985	Grapevine leafroll-associated virus 1
job	A0A6G8IWU7_unrelaxed_rank_001_alphafold2_ptm_model_4_seed_000	14.6	191	120	13	7	171	115	288	0.692	0.9567	57	172	354	AIHEGEVSFTVTSNRVMSATEASQRLRGLMHH----CGVNGQADSVMMAFHKAILLAHAKNSSSVIQPARANIYI-----KGGSV--INFYTDVLHFL----------GDD-SRRFFRAYADMVRQVLREIRNAYEAGDMRWAEDIRDLDWIAEDRGL-SRHKDLVADSADA---CTQLTRQEAVAIRQSK	ANLNTIKVKTIGGGGVATP-EQVSLLWDAIKKEVCEC-----DRGSVF-VNLAWEFVNHDATDEVD--SYGDIWIEPLSTTGGTGKWVNAFDLLKWWREAIESKTGRSSKATFRQLARLWA---PDIFRLINNNPDFAELRTMGTA-----ISQKFSIDAAHYYAVLSFFPAMKPFSTWTAAEAAAYEAHT	9.734,35.406,-57.500,11.742,33.438,-54.875,9.539,32.061,-52.000,10.625,32.531,-48.250,12.289,29.281,-47.031,10.305,27.781,-44.094,12.047,28.516,-40.812,13.875,25.156,-40.438,16.594,26.094,-38.062,16.938,26.953,-34.625,14.750,25.500,-31.797,18.141,25.391,-29.969,17.797,27.906,-27.172,14.484,29.062,-25.531,14.977,31.344,-22.203,12.875,30.641,-18.844,9.992,33.281,-18.297,9.281,34.562,-14.695,5.715,3…	MVKPACLTENLLNMPNVNCVICGSSINDSVADIGTHVTSVHGFNNDAVWPNNTKDANGVRVVRAPDGSDADLTDDNDVVRFIKAHSVTRSPTPPPVNPVSNARQGILARCGITTANLNTIKVKTIGGGGVATPEQVSLLWDAIKKEVCECDRGSVFVNLAWEFVNHDATDEVDSYGDIWIEPLSTTGGTGKWVNAFDLLKWWREAIESKTGRSSKATFRQLARLWAPDIFRLINNNPDFAELRTMGTAISQKFSIDAAHYYAVLSFFPAMKPFSTWTAAEAAAYEAHTNSVVKQPPRGASAAVNFVGLDPSGTRRAVMNAGIGLNGAVPQSSQQAANNTGGPAFVSSKYANLFP	2718426	Auricularia heimuer mycovirgavirus 1
job	A0A8E5B5G0_unrelaxed_rank_001_alphafold2_ptm_model_1_seed_000	14.7	183	112	10	15	171	324	488	0.692	1.055	57	172	513	FTVTSNRVMSATEA---SQRLRGLMHHCGVNGQADSVMMAFHKAILLAHA---KNSSSVIQPAR---ANIYIKGGSVINFYTDVLHFL-----GDD------SRRFFRAYADMVRQVLREIR---NAYEAGDMRWAEDIRDLDWIAEDRGLSRHKDLVADSADACTQ---LTRQEAVAIRQSK	LDFEPPQLVSVSDAKKINRRLSQFMAD-EQLSIGSEAIKYFTIILIQACLTYSTCKSKPSRRCRSVTGKMLDKNNILISFTLDYDEVIERCMSSGDLDYDNVLRKYMRYYSATTIALLKNGVCKPNYYTA---------------ARHGVIKAYINYCFDF--SLYDARYGTRDIGLAQYLSR	-17.328,-27.203,36.281,-18.312,-26.719,32.656,-15.586,-24.625,30.906,-16.984,-21.125,29.969,-17.828,-18.953,27.125,-21.312,-17.719,28.109,-22.594,-15.953,24.875,-25.344,-13.805,26.750,-29.125,-14.320,26.234,-30.984,-14.391,22.844,-34.031,-12.586,24.406,-36.375,-13.641,21.578,-39.750,-12.109,22.875,-41.281,-15.656,23.234,-44.281,-14.633,21.109,-43.125,-15.273,17.422,-41.156,-18.625,17.203,-43.250,…	MDSRFKIPDLQVSSDLVNDGKIYAELYDDPKALERYLSLDSNDGTVFIGKAQSQNMISRNLSLTIVVSNLISEGTGYIEIKFVNVKNNYSFSFIIMCGGAYEGNYYVGLVRKRGVAREINQLDKMNGRWSTIRLNTLITIGKSIANLIVNNNNVLTIEDEEIEDIAYDCQIYRGRLCERKLALEKYYDHASSVKEYKFSYTNTRSLMFAVRFADAIVKPVNACLEDDETRIRKHYADYFVFDRPPVVTKPVRKTNMENQEDRGKIFEREKENLTSSKISARKEREEIVHLEDAAVEIANLDELVDSSELPRVLLKTKPVDFEILDFEPPQLVSVSDAKKINRRLSQFMADEQLSIGSEAIKYFTIILIQACLTYSTCKSKPSRRCRSVTGKMLDKNNIL…	2813546	Citrus associated ampelovirus 1
job	A0A0C5CZJ7_unrelaxed_rank_001_alphafold2_ptm_model_1_seed_000	10.6	169	116	8	16	171	18	164	0.663	1.808	56	172	176	TVTSNRVMSATEASQRLRGLMHHCGVNGQADSVMMAFHKAILLAHAKNSSSVIQPARANIYIKGGSVINFYTDVLHFLGDDSRRFFRAYADMVRQVLREIRNAYEAGDMRWAEDIRDLDWIAEDRGL-SRHKDLVADSADACTQ------------LTRQEAVAIRQSK	KPASANVPNTK-QWTNIQAGLLKA---GATDANFMKVLLGLSLEAFDRGSSEATTWDG--ATEGVE----HRAAANAIKEANCPIHKVTYYLAKPTF-AVRQANNLPPANYAK-----------KNVPSQYKWCAFDAFDGLYDPTCLPSELPYDAPSETDRMAYATFK	-23.603,-37.847,-11.429,-20.118,-36.297,-12.222,-20.566,-32.543,-11.016,-19.305,-31.595,-14.555,-23.010,-31.712,-15.958,-24.145,-29.130,-13.360,-22.404,-26.131,-14.859,-23.225,-24.545,-18.337,-20.350,-22.790,-20.405,-22.190,-19.640,-19.275,-21.927,-20.910,-15.534,-18.237,-21.449,-15.995,-17.791,-17.977,-17.836,-19.634,-16.395,-14.881,-17.025,-18.074,-12.606,-14.449,-15.529,-13.613,-11.667,-17.013…	QPWEAKFTKDDLAAIEPKPASANVPNTKQWTNIQAGLLKAGATDANFMKVLLGLSLEAFDRGSSEATTWDGATEGVEHRAAANAIKEANCPIHKVTYYLAKPTFAVRQANNLPPANYAKKNVPSQYKWCAFDAFDGLYDPTCLPSELPYDAPSETDRMAYATFKTIQIKTANDQKG	35286	Bamboo mosaic virus
job	A9JQJ7_unrelaxed_rank_001_alphafold2_ptm_model_3_seed_000	11.5	199	116	17	17	171	1	183	0.663	0.5583	56	172	211	VTSNRVMSATE-ASQRLRGL-----MHHCGV------NGQ-----ADSVMMA-FHKAILLAHAKNSSSVIQPA-RANI----YIK--GGS---VINFYTDVLHFL------GDDSRR------FFRAYADMVRQVLREIRNAYEAGD--MRWAEDIRDLDWIAEDRGLSRHKDLVADSADACTQ--LTRQEAVAIRQSK	MEHIVNFSSKDQEEQARRGAVITRFNREMGPLNKDSREGEEKGKDFTDEEAGVILQYIFGNIALYGTSINTVFLPTKIICKRYVDEPTSKTLITFKLDTVAAMIRSVSDESTDPLVDGSTFRQLCTPFAVEARRFLVHM---ERVGVFTNLYVNHP----VKCAD-----APQVAYDFNSGLHFRGLTK----AERKVV	11.312,-30.812,19.031,12.438,-28.000,16.516,8.883,-26.594,15.844,9.523,-26.172,12.117,7.312,-23.109,11.930,6.562,-23.922,8.289,5.855,-20.359,7.320,2.832,-20.672,5.117,3.949,-20.375,1.393,1.973,-17.188,1.440,3.910,-15.727,4.371,7.145,-16.484,2.654,6.035,-14.805,-0.522,4.910,-11.734,1.357,8.109,-11.570,3.361,10.211,-11.820,0.287,8.250,-9.141,-1.466,8.258,-6.887,1.584,12.055,-7.305,1.813,12.578,-6.5…	MEHIVNFSSKDQEEQARRGAVITRFNREMGPLNKDSREGEEKGKDFTDEEAGVILQYIFGNIALYGTSINTVFLPTKIICKRYVDEPTSKTLITFKLDTVAAMIRSVSDESTDPLVDGSTFRQLCTPFAVEARRFLVHMERVGVFTNLYVNHPVKCADAPQVAYDFNSGLHFRGLTKAERKVVEELNKIVNIAGRSDRLLELAASRVESGI	487095	Phlomis mottle virus
job	A0A7G3W8T8_unrelaxed_rank_001_alphafold2_ptm_model_2_seed_000	11.1	188	128	9	8	171	85	257	0.663	1.283	56	172	332	IHEGEVSFTVTSNRVMSATEASQRLRGLMHHCGVNGQADSVMMAFHKAILLAHAKNSSSVIQPARANIYIK---GGSVINFYTDVLHFLGDDS------------RRFFRAYADMVRQVLRE---IRNAYEAGDMRWAEDIRDLDWIAEDRGLSRHKDLV---ADSADACT---QLTRQEAVAIRQSK	ADFEHPTITTETGGECTAA-EAKRVFAAL-DAFTGWRIDRAAFIVNFLDWGFRNSFTEEIAEAGGFVLRQEATAGQSAGFYTVSAMHTAVLDSFSAAGTGRSFTFRRLGRFFGREIPKIIEKNPGLRRYYSAGTP-----------VSNRLGVP--PTLFLTVTSIYEHIKPFQKWTKDELAAWTAFN	-0.109,66.938,30.156,-3.604,65.938,31.547,-3.238,66.188,35.375,-5.121,63.188,36.906,-6.766,63.375,40.438,-7.270,60.438,42.750,-10.453,60.844,44.844,-9.781,60.594,48.625,-13.133,59.062,49.375,-13.414,56.375,46.688,-9.812,56.250,45.500,-10.961,56.406,41.844,-8.523,58.250,39.531,-10.258,60.875,37.469,-9.094,63.344,34.938,-8.938,66.812,36.438,-11.297,68.188,33.750,-13.844,65.500,34.688,-13.688,66.000…	MASTFRCILCHHTVQRDALEAHIEERHSSPEKSNRYVQGENVELTDAEYIRSSLDDRALNVDSDGPPLTVAPVPSVFDEIGVKLADFEHPTITTETGGECTAAEAKRVFAALDAFTGWRIDRAAFIVNFLDWGFRNSFTEEIAEAGGFVLRQEATAGQSAGFYTVSAMHTAVLDSFSAAGTGRSFTFRRLGRFFGREIPKIIEKNPGLRRYYSAGTPVSNRLGVPPTLFLTVTSIYEHIKPFQKWTKDELAAWTAFNKAVTKVAKEQNRDSIPQDLRPQPSRAETLVEERMDDFSARHGMASAAAQYQYGKGQEMFEKMLASGQNNKSGLGK	2592789	Mycosphaerella tobamovirus B
job	Q3L2B9_unrelaxed_rank_001_alphafold2_ptm_model_1_seed_000	16.3	141	83	10	50	171	2	126	0.632	0.4821	55	172	152	MAFHKAILLAHAK-NSSSVIQ--PARANI-YIKGGSVINFYTDVL------HFLGDDSRRFFRAYADMVRQV-LREIRNAYEAGDMRWAEDIRDLDW----IAEDRGLSRHKDLVADSADACT----QLTRQEAVAIRQSK	LLVHLAMIQKRLCTISTSTKTKFRDKGCISYVQGGLRYKLLDKVVFPFIISKFTDRETPNALRKYACTFEELHLCMARLR--------------PDLYENKRTTEAG-TPHL-KGYLSADFLSGSLPGYSEHERGIILRAS	-4.091,-10.382,15.747,-0.773,-8.732,14.912,-0.758,-9.917,11.274,-4.260,-8.594,10.648,-3.241,-5.203,12.063,-0.203,-5.105,9.874,-2.305,-6.105,6.882,-4.748,-3.324,7.422,-1.888,-0.784,7.728,-0.498,-2.159,4.471,-3.862,-1.961,2.795,-4.213,1.664,3.953,-0.746,2.472,2.449,-2.020,1.198,-0.888,-4.825,3.771,-0.876,-2.696,6.685,-0.079,0.518,8.127,-1.392,3.733,7.051,0.492,5.534,10.178,-0.759,7.473,12.210,1.710…	DLLVHLAMIQKRLCTISTSTKTKFRDKGCISYVQGGLRYKLLDKVVFPFIISKFTDRETPNALRKYACTFEELHLCMARLRPDLYENKRTTEAGTPHLKGYLSADFLSGSLPGYSEHERGIILRASESMLARRQGYEEATELLNLRDLGKYL	12162	Citrus tristeza virus
job	A0A068ENQ5_unrelaxed_rank_001_alphafold2_ptm_model_1_seed_000	15	173	101	12	17	171	3	147	0.632	1.808	55	172	170	VTSNRVMSATEASQRLRGLMHHCGVNGQADSVMMAFHKAILLAHAKNSSSVIQPARANIYIKGGSVINF--YTDVLHFLGDDSRRFFRAYADMVRQVLREIRNAYEAGD--MRWAEDIRDLDWIAEDRGL-SRHKDLVADSADACT-------------QLTRQEAVAIRQSK	VTSNSVATQEVIREILSTLQARRP--NATPKD--LFS--LAWACYHNGSSRFTTMTTDA--PCG--MPHAELKDLVEDY-CTLRQFCGYYAKTCYV------TGKQQNKPPANWSR-----------KGFQEESKFAAFDFFNAVMSDSSPTPPGGMRFKPTHEEIVGHSMNA	17.368,12.090,16.509,15.659,9.276,14.253,13.909,11.202,11.398,10.782,8.925,11.459,9.886,9.259,7.731,6.387,10.768,7.561,6.205,9.012,4.306,4.922,5.528,5.710,1.935,4.951,8.045,2.906,3.773,11.486,1.984,0.451,12.942,-0.200,2.241,15.450,-2.077,3.991,12.668,-2.618,0.648,10.850,-3.938,-0.856,14.087,-6.394,1.986,14.550,-7.635,1.622,10.997,-8.167,-2.087,11.556,-9.964,-1.483,14.817,-12.356,0.984,13.158,-12.…	SDVTSNSVATQEVIREILSTLQARRPNATPKDLFSLAWACYHNGSSRFTTMTTDAPCGMPHAELKDLVEDYCTLRQFCGYYAKTCYVTGKQQNKPPANWSRKGFQEESKFAAFDFFNAVMSDSSPTPPGGMRFKPTHEEIVGHSMNAKMSIIESRKASNMVSTRADMLAQ	150284	Garlic virus X
job	B1PWJ0_unrelaxed_rank_001_alphafold2_ptm_model_2_seed_000	20.2	94	69	5	12	104	120	208	0.632	2.675	55	172	212	EVSFTVTSNRVMSATEASQRLRGLMHHCGVNGQADSVMMAFHKAILLAHAKNSSSVIQPARANIYIKGGSVINFYTDV-LHFLGDDSRRFFRAY	KIKPQRISNNMATS-EDMVKIQVALE--GL-GVPTESVKEVIIRLVLNCANTSSSGYQDPKGVIEWDGG-AIIADDVVGVINEHSTLRKVCRLY	-27.016,-51.531,52.719,-26.172,-50.250,56.219,-22.859,-51.406,57.719,-23.234,-54.375,60.219,-22.906,-54.156,64.188,-20.078,-55.781,66.188,-21.375,-58.594,68.625,-21.719,-59.562,72.062,-22.219,-59.844,75.562,-22.859,-59.625,79.062,-23.156,-58.938,82.625,-22.656,-57.875,85.938,-24.406,-55.875,88.438,-24.844,-53.156,90.812,-24.531,-49.312,90.938,-25.922,-48.219,94.250,-28.969,-45.906,94.688,-27.688,…	MPPKPAPGSSEGETGGLPPIPPPPPPARTAEEARLRLAEMERERELEQLLDETNPSSPAEDARNISRLTQLAALLRREQTNVHVTNMALEIGRPALQPPPNMRGDPSNMYSQVSTDFLWKIKPQRISNNMATSEDMVKIQVALEGLGVPTESVKEVIIRLVLNCANTSSSGYQDPKGVIEWDGGAIIADDVVGVINEHSTLRKVCRLYAAVA	12165	Chrysanthemum virus B
job	F8ULT7_unrelaxed_rank_001_alphafold2_ptm_model_2_seed_000	14.9	207	120	10	2	171	137	324	0.632	0.9567	55	172	356	YDYAAAIHEGEVSFTVTSN------------------RVMSATEASQRL-RGLMHHC-GVNGQADSVMMAFHKAILLAHAKNSSSVIQPARANIYIKGGSVINFYTDVLHFLGDDS-------RRFFRAYADMVRQVLREIRNAYEAGD---MRWAEDIRDLDWIAEDRGLSRHKDLVA-------DSADACTQLTRQEAVAIRQSK	FTPDASIESVASGLTVASNVNFHVDIPTSSRHLISRCNAINTDQLSSALNRVITFVQTKVSGSSSPTRAQILTALAWHIAEYRPT----PVTHGLILG---IPAQEVYDVITNSNNMSTGYTVRQLARAWSPAISRVL--ATFTTYQPPIFTTQ----------CNETFVNLYHKVAVAPYFFDGIDTSSIPSVVSRIIATGLAYSK	15.969,-67.188,15.875,18.000,-64.125,15.602,19.312,-61.000,16.828,19.594,-57.469,18.172,22.000,-54.781,17.234,21.969,-51.062,17.703,25.562,-49.688,17.406,27.547,-46.719,17.000,29.859,-45.062,14.664,30.641,-41.562,15.852,33.562,-39.938,14.281,36.438,-40.281,11.953,37.125,-38.750,8.727,39.219,-35.531,9.344,42.000,-34.906,7.105,43.594,-34.844,3.775,43.812,-32.188,1.280,46.188,-29.391,2.109,49.469,-2…	MASVTADSRFLASAIKSLRKSTSSSSKSHTTKLPDTMAGSSQSSSSSKSTDDKSKSASSGKIVILSEHKDDSGSQDTDTTKTIDTIAQIDGSGLPLNPLPVGPNLNGRIHNGDRLEDLHPHNNNHTVLTGATNGSLFTPDASIESVASGLTVASNVNFHVDIPTSSRHLISRCNAINTDQLSSALNRVITFVQTKVSGSSSPTRAQILTALAWHIAEYRPTPVTHGLILGIPAQEVYDVITNSNNMSTGYTVRQLARAWSPAISRVLATFTTYQPPIFTTQCNETFVNLYHKVAVAPYFFDGIDTSSIPSVVSRIIATGLAYSKRVKSESPFSFHKRPAFVRDSSEDFNGALQFNG	1051671	Chara australis virus
job	Q8QZ68_unrelaxed_rank_001_alphafold2_ptm_model_3_seed_000	11.3	185	126	11	5	171	522	686	0.632	1.561	55	172	728	AAAIHEGEVSFTVTSNRVMSATEASQRLRGLMHHCGVNGQADSVMMA-FHKAILLAHAKNSSSVIQPARANI-----YIKGGSVINFYTDVLHFLGDDSRRFFRA-YADMVRQVLREIRNAYEAG-----DMRWAEDIRDLDWIAEDRG---LSRHKDLVADSADACTQLTRQE---AVAIRQSK	VKKMASYTPSTQLVDSQLATTVQVQEWAKSVCSGYDV---TEVVFWEDLFPMWLVHCIVNGTS-EQQSQSTWRGVDLSGNEEVQVEY---ALDVMMRNAKPTLRVDYAQFFAQAKLVYHNSLDRGKPLSVK------------ASVQAGYTDVTQ-GWLGIDFMPNSFPLTTSQKNIRNSIFVSN	-25.031,6.715,15.992,-24.516,6.816,19.828,-22.531,3.586,19.656,-20.375,4.980,16.906,-19.562,8.086,19.031,-18.500,5.773,21.844,-16.453,3.766,19.422,-14.688,6.875,18.062,-13.898,8.000,21.609,-12.367,4.641,22.375,-10.234,4.645,19.250,-8.953,8.164,20.125,-8.031,6.793,23.562,-6.121,3.971,21.969,-4.215,6.488,19.922,-3.502,8.742,22.906,-2.301,5.773,24.875,0.110,5.039,22.109,1.593,8.578,22.125,-0.789,10.…	MECLKIAKGQVIKYLEGAGFIKGQLGANWDLLELAKGLNKHASMGALYTGKKGTWMETITAGDFKEATIESFVGLVEGKVGLWSGSQKAEIRPIEKVEACKTRVFTGAPIDVLLGAKVLVDNFNHLFTETHLKGPWTVGINKFNCGWNALAQAFNHEWAFIDADGSRFDSSITPLMFHNVLEIREYFGNFCDDEVQALRSLYTQIIYTPIQTIEGFVCKKFRGNNSGQPSTVVDNTLILMLAVEYCRARSGAKMNFKFVANGDDLILNAPREEVSVIKSEFPGWLRECGLTYDLSKENESIKDVDFLSHRFLYDDRLGIYLPKLDEERITAILQWERSDEVFKTRSAINAALVESFGYDELFEEVEAFGKFWATEHGLENVILPKGEIEKLYTKPMTSF…	178599	Tomato mild mottle virus
job	A0A7G3W8T6_2_unrelaxed_rank_001_alphafold2_ptm_model_3_seed_000	16.9	177	110	8	4	171	1001	1149	0.632	0.5583	55	172	1193	YAAAIHEGEVSFTVTSNRVMSATEASQRLRGLMHHCGVNGQADSVMMAFHKAILLAHAKNSSSVIQPARANIYIKGGSVINFYTDVLHFLGDDS-----RRFFRAYADMVRQVLREIRNAYEAGDMRWAEDIRDLDWIAEDRGLS----RHKDLVADSADACTQLTRQEAVAIRQSK	FSKAVSASLNDRVIIAK--SSQQQVNMTISHLRD--LLSIDDTQDMQRFLVDLMMYYADNSTSEQNPHTLPYEWKG-QQISFYEI------DKCFVPSPRKFWRAVADATKTFL-----------LQHPKI------TTHWSHMHGFPIKYREYGFDCADFCCDIPDEARKAIQAAK	-19.547,20.266,43.844,-19.297,17.359,46.062,-18.500,14.305,47.594,-17.375,10.812,48.031,-14.492,9.453,50.281,-14.266,5.723,50.844,-11.812,3.133,50.031,-8.242,2.699,49.281,-5.973,2.141,52.375,-2.303,2.531,51.219,-0.125,3.033,54.531,0.672,5.867,56.969,4.484,6.012,56.469,6.031,8.945,54.875,4.809,12.195,56.438,7.266,14.883,55.938,5.551,18.172,56.438,8.180,20.906,56.250,6.410,24.344,56.750,7.680,27.42…	EFENPREFRVPKETFINHTTFWAGYLTTLSVVEVVVYFIVVATVLLYICTIGYGFYQGYTKTSEALERVQSRDDEDYRKFEKEAHDVPPTKPNPKRPWEGKRKSYLPSGTNIDLEDMVAIGNPYAHDVHKANLSDIQEELVGRKSGVAQDLSFLDEEPNETWFQTPTQNLRWDEMHKQRRVIGRSSESALNYKTPIYSLKAVRSSVVTVLSKQNGNILAYAVIFKNFIFLNRHVLAVTSKELWINGMRGEFKITPQVVLEHLDMVVLILPNGIAGSSHNLTIREPIEGEEVSLVRYNALVAKYSEPTPSETSYATPEKEGLYSYIINTQAGDCGTPVIATKDGAMVGIHSMGGAPVDQANFMVPISSHIVDELHRRMPQYRYENLISLPSNLTAYDLHG…	2592701	Uromyces potyvirus A
job	A0A249RPT5_unrelaxed_rank_001_alphafold2_ptm_model_1_seed_000	15.9	132	86	10	1	128	47	157	0.601	1.222	54	172	166	PYDYAAAIHEGEVSFTVTSNRVMSATEASQRLRGLMHHCGVNGQADSVMMAFHKAILLAHAKNSSSVIQPARANIYIKGGSVINF--YTDVLHFLGDDSRRFFRAYADMVRQVLREIRNAYEAGD--MRWAE	PAVTDFETLTKD----VESNSVASRTIIREILDMLQAKRQ--GATPKD--LFS--LAWTCYHNGSSRFITLTT--EAPCG--MAHSELKDIVE-NSCTLRQFCGFYAKACYV------TGKQQNKPPANWSR	6.617,-14.078,-66.688,6.660,-16.094,-63.781,8.172,-17.875,-61.281,8.719,-18.875,-57.656,10.656,-21.578,-55.969,12.062,-22.266,-52.531,14.555,-23.531,-50.156,17.609,-24.016,-48.156,17.969,-23.938,-44.250,20.750,-23.422,-41.969,20.141,-23.344,-37.969,22.328,-21.625,-35.250,22.344,-23.438,-31.750,20.125,-23.391,-28.469,21.297,-22.766,-24.984,18.438,-22.719,-22.125,20.188,-23.219,-18.625,18.516,-26.6…	MSGSSSQVSQPRPNVNPFGQTQLRPLGNRDPQNNSSNANNEPDELMPAVTDFETLTKDVESNSVASRTIIREILDMLQAKRQGATPKDLFSLAWTCYHNGSSRFITLTTEAPCGMAHSELKDIVENSCTLRQFCGFYAKACYVTGKQQNKPPANWSRKGYQEDSKV	55074	Garlic mite-borne filamentous virus
job	B6D422_unrelaxed_rank_001_alphafold2_ptm_model_1_seed_000	14	150	87	10	44	171	1	130	0.569	1.415	53	172	163	QADSVMMAFHKAILLAHAKNSSS--VIQPARANI---YIKGGSVINF-------YTDVLHFLGDDSRR-FFRAYADMVRQVLREIRNAYEAGD----MRWAEDIRDLDWIAEDRGL-SRHKDLVADSADACTQLTR----QEAVAIRQSK	ESDKHQVQFMMQVFQDFITHSTSPKVSSASNRTITGKYDGKEVTVTHDEIKTALDNSIGSFGYENALRQFGRAFTAAIVQ-------GISSGKLEVNTK----------ICASHGIPPNYYP---YSPDCLHVDARLFGYDASLAAELGK	-19.337,-19.544,3.476,-17.966,-20.237,-0.134,-14.202,-20.062,-1.034,-15.504,-17.221,-3.240,-16.452,-14.875,-0.377,-13.078,-15.463,1.279,-11.175,-14.548,-1.839,-13.316,-11.409,-2.291,-12.711,-10.382,1.244,-8.999,-10.944,0.831,-9.008,-8.771,-2.328,-10.942,-6.169,-0.419,-8.211,-6.190,2.267,-5.527,-5.786,-0.450,-7.459,-2.884,-1.871,-7.539,-1.388,1.620,-3.700,-1.630,1.904,-3.235,0.048,-1.514,-5.777,2.…	ESDKHQVQFMMQVFQDFITHSTSPKVSSASNRTITGKYDGKEVTVTHDEIKTALDNSIGSFGYENALRQFGRAFTAAIVQGISSGKLEVNTKICASHGIPPNYYPYSPDCLHVDARLFGYDASLAAELGKMVAINKPSNGSKATHNLYEDTRVAPDIFLGNRR	70177	Grapevine leafroll-associated virus 4
job	C6ZEE8_unrelaxed_rank_001_alphafold2_ptm_model_2_seed_000	13	169	122	9	4	163	27	179	0.569	1.348	53	172	182	YAAAIHEGEVSFTVTSNRVMSATEAS-QRLRGLMHHCGVNGQADSVMMAFHKAILLAHA--KNSSSVIQPARANIYIK--GGSVINFYT-DVLHFLGDDSRRFFRAYADMVR-QVLREIRNAYEAGDMRWAEDIRDLDWIAEDRGL-SRHKDLVADS-ADACTQLTRQE	NQIAIDNSPVESKPNYVWVFEYAKDCDQVITTIARGLQTS------TTDAKLVVFQMAICCGTSIESVHDKHTSLVLNFLNNKKIYLRFIATCFFKKNPKINLFRRYMRSCTVEVLELLRIGTLSPSF----------GRAIMLGIPKQFAFLACDFWNFDEMRLTTQE	13.576,43.666,-71.152,14.180,39.963,-70.579,15.806,37.671,-68.765,15.965,34.311,-67.773,14.977,30.994,-66.472,16.962,28.518,-68.639,15.574,25.206,-69.988,15.374,21.527,-69.400,14.874,18.031,-69.209,12.489,15.220,-68.376,14.566,12.163,-67.970,12.271,9.089,-67.328,14.268,6.800,-65.087,12.506,3.317,-65.120,12.352,2.013,-61.456,14.090,-1.396,-61.551,12.625,-2.551,-58.102,14.992,-5.118,-56.795,13.036,…	DEPVLTALPVGETKLKGDPIEIKQITNQIAIDNSPVESKPNYVWVFEYAKDCDQVITTIARGLQTSTTDAKLVVFQMAICCGTSIESVHDKHTSLVLNFLNNKKIYLRFIATCFFKKNPKINLFRRYMRSCTVEVLELLRIGTLSPSFGRAIMLGIPKQFAFLACDFWNFDEMRLTTQEHEV	217686	Little cherry virus 1
job	A0A7T5UEZ2_2_unrelaxed_rank_001_alphafold2_ptm_model_3_seed_000	15.2	250	117	15	5	171	601	838	0.569	0.911	53	172	863	AAAIHEGEVSFTVTSNR-------------------VMSATE--ASQR----LRGLM----------HHCGVN------GQAD------SVMMAFHKAILLAHAKNSSSVI--QPAR------ANIYIKGG-----------SVINFYTDVLHF-----------LGDD--SRRFFRAYADMVRQVLREIRNAYEAGD--MRWAEDIRDLDWIAEDRGLSRHKDLVADSADACT--QLTRQEAVAIRQSK	AFQQNQGVLALAQPQQQRQVRPQGSVLIASAVKLLETMSLKGELRSQRRTHVLTWLWNERINAGNEFNFIGVVQQGVLPAQADALATFRRVSKHYCKYLFGNIAIYGASDVAVYPNVAFETPAFRMNVNVGEPPVPQAINKVWEINLNIIVPLLKAFCRESNVNALSDNTTYRNICEAFADEAYDF---LKDAYHERVTTTIYDKWPRAM---------SNAPWVAFDFASGLDMHRLSVGEKRVIDAMT	-11.914,14.539,-13.461,-9.172,13.508,-11.000,-6.945,12.352,-13.867,-7.766,15.492,-15.836,-6.922,17.766,-12.891,-3.816,15.969,-11.484,-2.621,13.977,-14.516,-0.691,16.656,-16.500,1.071,18.125,-13.508,2.045,14.828,-12.039,3.422,13.625,-15.398,5.430,16.828,-15.500,6.750,16.155,-12.047,7.629,12.578,-12.945,9.547,13.742,-16.030,11.375,16.375,-14.016,12.195,13.867,-11.359,13.555,11.305,-13.859,15.773,14…	LVLFKFGPSLRAIERAFMRAIGDKFYVHSGKNFFALDAFVKMNANMFDGESIESDYEAFDSCQDEIILAFEIALLKRIGMNTAYIMDYTRLKLALGSRMGNLAIMRFTGEFSTFLFNTFANMLFTFLKYDIKKDSRILFAGDDMCSISSLKPRRDGKEKMLERFSLKAIEEKKRYPMFCGWYLTPDGILKSPKLLWARLCMMKQRNLLNQCIDNYLFEAFFAYKLSERLFNILNEEDFEYHYLVTRFFVKESKLLTGASRGLIQEIGTAIGRCQSSTSIDSLAAWNQETSRLMQSGQTSCTKMQPSSTQRCLTVYVGLKPTLKLSLSQEMTCIYLTSNYLTERSLISSKGLRANSSTSTSGQYLSLLGQCSQIQMENQERSSYMMDLVLTMTKVRASSP…	2794426	Iris germanica capillovirus 1
job	Q9Q3U4_unrelaxed_rank_001_alphafold2_ptm_model_2_seed_000	12.1	190	118	12	2	171	20	180	0.537	0.6467	52	172	220	YDYAAAIHEGEVSFTVTSNRVMSATEASQRLRGLMHHCGVNGQADSVMMAFHKAILLAHAKNSSSVIQPARANIYIKGGSV---------INFYTDVLHFLGDD--SRRFFRAYADMVRQVLREIRNAYEAGD--MRWAEDI--RDLDWIA-EDRGLSRHKDLVADSADACTQLTRQEAV----AIRQSK	APKLADLA--AIKYSPVTSSIATPEEI-KAITQLW--VNNLGLPADTVGTAAIDLARAYADVGAS-----------KSATLLGFCPTKPDVRRAALAAQIFVANVTPRQFCAYYAKVVWNL------MLATNDPPANWAKAGFQEDTRFAAFDFFDAVDSTA-------ALEPAEWQRALLTVNVLRDRK	-3.221,-11.188,68.375,-5.672,-8.906,66.438,-5.828,-10.234,62.812,-6.125,-7.176,60.438,-9.695,-7.352,58.875,-9.398,-7.539,54.938,-10.234,-3.984,53.594,-13.500,-4.324,51.375,-12.492,-5.164,47.719,-12.789,-1.668,46.031,-16.047,-2.203,44.000,-14.953,-1.130,40.500,-17.719,1.314,39.625,-18.172,1.960,35.844,-19.281,5.555,36.812,-16.094,6.570,38.656,-13.172,7.211,36.188,-10.703,6.711,39.094,-12.000,3.295…	MGEPTPTPAATSSAADPTSAPKLADLAAIKYSPVTSSIATPEEIKAITQLWVNNLGLPADTVGTAAIDLARAYADVGASKSATLLGFCPTKPDVRRAALAAQIFVANVTPRQFCAYYAKVVWNLMLATNDPPANWAKAGFQEDTRFAAFDFFDAVDSTAALEPAEWQRALLTVNVLRDRKVRRPCTSAYPKRQPHHQHCRGHQGPSRLHQHSLCSACTPY	12178	Cymbidium mosaic virus
job	A0A7L9K4Z4_unrelaxed_rank_001_alphafold2_ptm_model_1_seed_000	15.3	189	120	11	5	171	37	207	0.537	2.094	52	172	233	AAAI-HEGEVSFTVTSNRVMSA--TEASQRLRGLMHHCGVNGQADSVMMAFHKAILLAHAK-NSS-SVIQPARANI---YIKGGSVIN---FYTDVL---HFLGDDS-RRFFRAYADMVRQVLREIRNAYEAGDMRWAEDIRDL------DWIAEDRGL-SRHKDLVADSADACTQLTRQEAVAIRQSK	AAATNLKASPKMKDTSKLNNDALQTSIANHLKKALKDTIQYPDDDEAYTTLILGIMWRYRDISTSRSSAFTDSDKFTVRYKEKDYEIKDLVLRDIMNSAPHFGQVNPLRRFLRGYSPL------------------WYELVQHLPPNSFDTTLAFKWGMPAEYACYSPDWFEPVDAMSEEAIQACRLKT	41.812,22.312,21.359,38.125,20.938,20.703,37.125,17.406,20.734,33.312,18.047,20.406,30.344,16.250,21.391,28.188,13.469,21.484,25.875,13.562,24.531,24.328,10.062,25.172,21.125,10.383,22.984,18.469,9.930,25.875,17.109,6.309,25.672,13.539,7.621,25.891,12.109,4.219,26.953,10.109,3.689,23.531,7.180,1.665,25.109,7.418,-1.601,22.953,4.363,-0.951,20.469,2.516,-4.402,21.031,1.464,-4.871,17.219,-1.721,-7.1…	MANSGKAPVNTSSSAALDYDDVRIGEGIVFTSTNIKAAATNLKASPKMKDTSKLNNDALQTSIANHLKKALKDTIQYPDDDEAYTTLILGIMWRYRDISTSRSSAFTDSDKFTVRYKEKDYEIKDLVLRDIMNSAPHFGQVNPLRRFLRGYSPLWYELVQHLPPNSFDTTLAFKWGMPAEYACYSPDWFEPVDAMSEEAIQACRLKTAEAVKQAQTQGVQSKVLNLAQLGRRA	82791	Olive leaf yellowing-associated virus
job	G8EFM7_unrelaxed_rank_001_alphafold2_ptm_model_2_seed_000	11.3	97	78	4	6	100	224	314	0.537	3.254	52	172	319	AAIHEGEVSFTVTSNRVMSATEASQRLRGLMHHCGVNGQADSVMMAFHKAILLAHAKNSSSVIQPARANIYIKG--GSVINFYTDVLHFLGDDSRRF	DHLIEYKPAQIDLYNTRASKTQLSKWFEAIKEEYE---LDDDKMGVIMNGFMVWCIENGTSPDVN--GVWMMDGDEQVEFPL-KPIVENAKPTLRQI	-8.148,-28.641,-22.422,-4.965,-30.328,-21.109,-3.871,-31.703,-24.484,-4.242,-28.297,-26.125,-2.104,-26.531,-23.453,0.540,-29.172,-23.672,0.826,-28.438,-27.406,1.673,-24.906,-26.328,4.332,-26.188,-23.875,2.201,-25.328,-20.828,2.004,-28.094,-18.141,-1.296,-27.281,-16.406,-3.080,-29.859,-14.125,-6.824,-29.547,-14.539,-7.609,-32.375,-12.109,-8.484,-29.969,-9.289,-12.102,-28.969,-9.805,-14.016,-27.438…	FGKSFKELGLNYDFSERTRKREELWFMSHQAKLVGDLYIPKLEQERIVSILEWDRSKEMLHRTEAVCAAMIEAWGYPELLQEIRKYYLWLLQRDEFKELVNLGKAPYIAETALKKLYTDEQASEKELQRYLQDILSFYDDCELEDVVLQSDERQKEMDAGKDRDKAKEAREQSMQQRQVRSKEAKETERDVSTSSSGQLVPRLQKISKKMNMPMVAGRVLLNLDHLIEYKPAQIDLYNTRASKTQLSKWFEAIKEEYELDDDKMGVIMNGFMVWCIENGTSPDVNGVWMMDGDEQVEFPLKPIVENAKPTLRQIMHHFS	12199	Cowpea aphid-borne mosaic virus
job	A0A4P2X5T2_unrelaxed_rank_001_alphafold2_ptm_model_1_seed_000	13.9	186	106	13	16	171	105	266	0.537	0.7132	52	172	327	TVTSN------RVMSATEA----SQRLRGLMHHCGVNGQADSVMMAFHKAILLAHA--KNSSSVIQPARANIYIK---GGSVINFYTDVLHFLGDDSRRFFRAYA--DMVRQVLREIRNAYEAGDMRWAEDIRDLDWIAEDRGL-----------SRHKDLVADSADACT--QLTRQEAVAIRQSK	VVIGNSVKLIERVIDEDDIPLLESHLRAALAED---NPQID--PTVLWRCFHVYYAIYRTAKERVVPRPRVFTPPERVFVGTVNMG-RVEDIF----DRLQHAYPMYSVRRQFCGKV----------STEAINLFKTL----GLRFPNLAGVFVPNEYGYLNVDYYKNLPFGELSVEERLVVSSLY	25.125,8.367,-9.664,25.953,4.645,-8.820,22.609,4.270,-7.145,20.562,5.270,-10.258,22.781,3.033,-12.359,22.062,0.087,-10.141,18.312,0.736,-10.594,18.656,0.898,-14.328,20.719,-2.273,-14.250,18.016,-3.973,-12.266,15.391,-2.730,-14.680,17.297,-3.916,-17.766,18.094,-7.270,-16.250,14.922,-8.516,-17.984,16.578,-7.828,-21.297,19.266,-9.742,-23.312,21.531,-6.688,-23.109,23.703,-8.766,-20.531,24.109,-5.504,…	MDLMLNKVITYLSASDLLFKEKRDNPLLVGLIYDYVITHKAYLSSYARNILVFRDFLDHFMPVVSETWEFKWLSTPIDYRLLFDFKLTSANDIKLPILNVNDMSVVIGNSVKLIERVIDEDDIPLLESHLRAALAEDNPQIDPTVLWRCFHVYYAIYRTAKERVVPRPRVFTPPERVFVGTVNMGRVEDIFDRLQHAYPMYSVRRQFCGKVSTEAINLFKTLGLRFPNLAGVFVPNEYGYLNVDYYKNLPFGELSVEERLVVSSLYKGVDEYCTEQKVNIEAKNAKRLPLTFVNFKAFRDVRPQRRSPNDLEKLGRRIKRAGYRGTQ	551454	Carnation necrotic fleck virus
job	M1P242_unrelaxed_rank_001_alphafold2_ptm_model_3_seed_000	11.8	186	114	11	11	171	426	586	0.537	1.108	52	172	596	GEVSFTVTSNRVMSATE---ASQRLRGLMHHCGVNGQADSVMMAFHKAILLAHAKNSSSVIQ--PARANIYIK-GGSVIN-----FYTDVLH--FLGDDSRRFFRAYADMVRQVLREIR-----NAYEAGDMRWAEDIRDLDWIAEDRGLSRHKDLVADSADACT-------QLTRQEAVAIRQSK	ANVEADVQHKNQPTVRQSTVHDKLINACVDRLTNKVNLNYDKVKII--LFQIGVLYGTSIELCLLKDHVLEMKLDSLELNIPVGGWVSALQNGSFKVNVLRLFCRHHSNEILTLLKEGKLVHNQN------------------FSIKFGLD-TK----YSYLACDFLDYQNLELTNEETAELNKVK	10.648,-13.875,-30.969,7.539,-11.469,-30.891,7.289,-10.391,-27.172,3.832,-8.719,-27.969,4.133,-5.301,-26.234,1.803,-6.219,-23.312,1.122,-2.609,-22.141,-1.953,-3.717,-20.203,-2.623,-1.633,-17.031,-4.022,-4.191,-14.570,-6.121,-1.535,-12.641,-7.465,-3.199,-9.414,-7.402,-7.055,-8.641,-5.191,-9.945,-7.105,-4.629,-11.625,-10.578,-2.215,-14.617,-11.047,-0.210,-13.414,-13.961,1.064,-16.359,-16.015,3.627,…	MSIANCSEYATYFSRDIVFEVLLNEKPHSEGYLGTTTLRVGQHDGYFDLIIEEQYDKFVTKLIVKYGNYLLKERVDSVVLIRKDITLDLDKSNGFIIKYESRIFSIAVDDVIIYRFYNPCYRYNIQVVRMNNLNPNQRYIFDSIGAQPHIKRLNVDVSIDGIKKQGHPPTYMFGLNTSFRNFTDYKAAVDKFKTSETFVSASENPYEDLELKPDSSGVIRFYNVNSIGSTDEAIVGFHMIDHSVQGLNKVCQLWFGELDDVVLENVIRKTSNETTLEFWTHDEVEHKINKNFSIIKFFDIKNQVNFLLGVYIENAKTHFTYDGILASITNVIPRKRRLTFGFEYQLKDVSIGNINQKFVKRFNGEDKVVSVLLPKGIDYKKMYSADSNPKGNFALYEKS…	1177752	Cordyline virus 3
job	A0A481S217_unrelaxed_rank_001_alphafold2_ptm_model_3_seed_000	15.7	127	79	7	4	112	114	230	0.505	1.899	51	172	321	YAAAIHEGEVSFTVTSN----------RVMSATEASQRL-RGLMHHCGVNGQADSV-MMAFHKAILLAHAKNSSSVIQPARANIYIKGGSV--INFYTDVLHFLGDDSR----RFFRAYADMVRQVL	SSASILSV-LNFPTTINDSMLRSTPRCNNVSQDELVAALNRAVVYITAQNPDNPSISHSTILTAIAWHIAEFRPTP---------VTHGTILDVPAQDVYTNMIGSNRHITIRRITRTWSRSISAVL	14.359,23.172,11.984,14.086,19.531,10.641,15.430,17.375,13.531,17.094,14.547,11.648,16.187,11.492,13.641,19.484,9.953,14.797,20.859,7.492,12.242,20.844,4.352,14.266,24.250,3.455,13.055,23.781,-0.286,12.547,26.625,-1.159,14.781,27.609,-4.465,13.250,28.156,-6.336,16.438,29.875,-9.312,15.258,29.609,-12.820,16.672,27.938,-15.453,18.734,27.938,-18.781,17.062,25.625,-21.172,18.641,25.953,-24.266,16.344…	MCHRPPSYLISPSNTMNDPKRTTNQVPFKTTNAATPSNPAQASNATSSFTTTTNSQPKLASTPENDSSDNINTRIQGKDELSTLYGNPTNPITLTNSQGQVTFPREAYQDQVSSSASILSVLNFPTTINDSMLRSTPRCNNVSQDELVAALNRAVVYITAQNPDNPSISHSTILTAIAWHIAEFRPTPVTHGTILDVPAQDVYTNMIGSNRHITIRRITRTWSRSISAVLAYHAHLEEPIFTTQCNDTFVNIYDKIAVAPFFFDGVDTSTIPPSVSRIIATGLAYSKRSQSNSPFSFHNRPTFVRNQTEDHNGSLQFTGVL	2528256	Charavirus Canada
job	A0A7T1X4P8_unrelaxed_rank_001_alphafold2_ptm_model_1_seed_000	15.8	158	102	10	16	166	167	300	0.505	2.547	51	172	358	TVTSNRVMSATEASQRLRGLMHHCGVNGQADSVM--MAFHKAILLAHAKNSSSVIQPARANIYIKGGSVINFYTDV--LHFLGDDSRRFFRAYADMVRQVLREIRNAYEAGDMRWAEDIRDLDWIAEDRGL-SRHKDLVADSADACTQ--LTRQEAVA	SIGTSDVAND----EHLKRVQLT--LKIQDTKIFSRTAFE--FVISCGSRSTSDKDPYDGIIKIAG-KSHNRKDLAYAIRTSSITVRQFCAAYANLYWNF----NLARNTPPENWRK-----------KGFTEGTKFAAFDFFYAVGSNAAIPTEADG	-3.662,-25.547,22.969,-2.740,-23.344,26.172,-0.794,-20.516,24.281,1.931,-19.656,27.016,3.988,-16.547,25.953,7.234,-17.891,24.500,6.820,-17.031,20.719,10.336,-18.438,20.016,9.883,-21.969,21.641,6.461,-22.328,19.969,7.867,-21.344,16.625,10.820,-23.688,16.969,8.406,-26.406,18.047,6.254,-26.031,14.906,9.336,-25.625,12.734,10.727,-28.891,14.055,7.387,-30.500,13.258,7.016,-29.109,9.711,10.734,-29.078,8…	MKYTDDNATQIKYWLDIIEPFLHSDDERNSNQILQKFREVVASKGDEEEVSPGVFFAIFSIMCSKIAREYVKKVDSLKEQLATAIMAGTESDELRRKLNDMSGKYASQVEITANREQQLEEMRKRGHDGTQTIAATSEPVHSPQLHIVNDLQQFYIPFSEYPSLTQSIGTSDVANDEHLKRVQLTLKIQDTKIFSRTAFEFVISCGSRSTSDKDPYDGIIKIAGKSHNRKDLAYAIRTSSITVRQFCAAYANLYWNFNLARNTPPENWRKKGFTEGTKFAAFDFFYAVGSNAAIPTEADGSVRLIRPPTNEENEANSAMRYADIFEQNSKLAGHVTSSPLYNRGSSYESKNKAKLIEM	129141	Citrus leaf blotch virus
job	A0A125QWL4_unrelaxed_rank_001_alphafold2_ptm_model_2_seed_000	12.3	260	114	17	11	171	297	541	0.505	0.5062	51	172	566	GEVSFTVTSNRVMSATE-------------------ASQRLRGLMHHCGV-----------------------NGQAD------SVMMAFHKAILLA-HAKNSSSVI-Q-PAR--------ANIYIK---GGS------------------VINFYTDVLH--FL----GDDSRR------FFRAYADMVRQVLREIRNAYEAGD-----MRWAEDIRDLDWIAEDRGLSRHKDLVADSADACT--QLTRQEAVAIRQSK	GHAQFPLKGGQTQGCKKREDLGPSRLELKDLEKMSLEDVLQQARRHRVGVYLWKTHIDPAKELLTVPPPEGFKEGESFESKELYLLLCNHYCKYLFGNIAVFGSSDKTQFPAVGFDTPPVHYNLTTTPKEGETDEERKARAGSSGEKTKIWRIDLSNVVPELKTFAATSRQNSLNECTFRKLCEPFADLAREFLHE---RWSKGLATNIYKKWP----------KAFEKS--PWVAFDFATGLKMNRLTPDEKQVIDRMT	31.688,13.289,7.605,34.312,14.867,9.945,36.875,12.586,8.367,36.188,13.727,4.766,35.438,17.438,5.008,38.062,20.109,5.906,36.875,22.531,8.727,36.656,25.172,6.062,34.188,23.141,4.086,31.984,22.828,7.102,32.000,26.516,7.707,31.188,27.172,4.148,28.312,24.750,4.180,27.141,26.094,7.492,27.172,29.672,6.223,25.438,28.703,3.047,22.703,26.906,4.891,22.328,29.844,7.270,22.078,32.219,4.387,19.312,30.219,2.750…	LYTILKEEDFEYHYLVIRFFVRNSKLLTGLSKSLIFEIGEGIGSKWLSSTSTASSRRSNLQTSKLMLSRPQSFTGMQPFSNQTCLIASKDLNQMSRFPLDLVTASSCLISNCSMTPKLIQSGRRATSTNICIMESSWLGSKQCCQTLEAWKGESLYMMEPAWIRKEATFARIFSSLSLTVATLVSGQSTVCLLQTQTWQKGLDFVWTLIVHNMNKTLSCLPLTLELHTDASTLQGFWKPKQAIQGGLHRQSAAVKHLNSMRKSRWPSWIANPRCFWKKVHQTCILKRDCSEVTRLEGHAQFPLKGGQTQGCKKREDLGPSRLELKDLEKMSLEDVLQQARRHRVGVYLWKTHIDPAKELLTVPPPEGFKEGESFESKELYLLLCNHYCKYLFGNIAVFG…	28347	Capillovirus mali
job	M1NWN0_unrelaxed_rank_001_alphafold2_ptm_model_1_seed_000	12.3	154	99	10	12	151	444	575	0.505	1.722	51	172	593	EVSFTVTSNRVMSATEASQRLRGLMHHCGVNGQADSVMMAFHKAILLAHAKNSSSVI-----QPARANIYIKGG-SVINFYTDVLHFLGDDSR--RFFR-AYADMVRQVLREIRNAY----EAGDMRWAEDIRDLDWIAEDRGLS-RHKDLVAD	PTIENLSVKIINKSDKSDFALARFMKGFRLD------ED-QAKMILFQIGVTLGSTLELNILKNIELEMSIKSKTVRLDVSRC-LQIFHNFRYDINLFRMFLKKNSQYILELLREGILIPNNS--------------FVIKYGLDIRFKYLACD	-19.703,-0.913,26.109,-16.359,0.073,27.688,-13.664,-0.829,24.953,-10.227,-1.055,27.172,-6.934,0.916,27.875,-3.715,-0.257,25.906,-0.413,0.356,27.953,2.482,0.721,25.453,3.650,0.541,21.625,2.254,-1.653,18.594,4.422,-2.656,15.625,2.084,-5.762,14.930,-0.443,-7.336,17.609,-1.051,-5.785,21.094,0.243,-8.992,22.984,-3.119,-8.414,24.656,-6.570,-7.184,23.422,-8.812,-6.254,26.266,-12.461,-5.699,25.703,-14.84…	MFIGKSFRYADHYSRIINIYFNANPGYDDHFHIYKIVFNLGSFDDYLRVRFTIDKREKHLKVDVIVKCGSYSSINTNNYYLIRCKNEAILAADNFHLALVYYSGYITVNINSEEYAYVRNPCYANNIDIIHAVECNRNQQTMFNQMKFMVQPIIYTCEVRVDSLLKFNKESRFGFDSVEINEFGVSSLDSIVKDFKNFSNFRGDINNSNLIPKFDTGKDDDIVRLYRVKRVESIDNTLICFKVMPPNSSDMSIINQFWLTDSNGVTFEMVIRLVASDTTLEFWIKDEVSHRKDPERIKVESYPKIRETSKILLGYYCLESTLYMTLDTLDVARAENVKPALNLSFGQEIQLRINPTKHLGMLNNEINSKNLIFSAYSNSTLYGSFKPTREKIVLTNKQG…	1177753	Cordyline virus 4
job	G9DAH7_unrelaxed_rank_001_alphafold2_ptm_model_2_seed_000	15	120	83	6	12	114	105	222	0.473	2.199	50	172	228	EVSFTVTSNRVMSA----TEASQRLRGL-MHHCGVNGQADSVMMAFHKAILLAHAKNSSSVIQPAR----ANIYIKGGSVIN---FYTDVLHFLGDD-----SRRFFRAYADMVRQVLRE	GVSVVVPTAVGFRTPAGETAISTELKNLCPEVMG--NTDQKSLTDFFFAMLQLMLTFSTSPDTESKEEYFVNLYSNGQRKLTYEKVKGAIVKGAEGSTFENLMRQYARLFSATAVHLILN	-42.469,40.188,10.117,-42.625,36.312,10.133,-42.062,34.656,6.836,-42.875,30.938,6.953,-42.375,28.750,4.086,-44.062,25.359,4.746,-43.594,22.797,2.013,-45.781,19.594,2.443,-45.219,15.867,3.100,-45.875,13.227,0.609,-44.938,9.656,0.588,-43.281,6.914,2.555,-41.750,3.918,1.192,-39.969,2.391,4.266,-38.500,-0.923,3.334,-38.531,-2.188,7.008,-36.812,-5.570,6.973,-37.844,-6.863,10.500,-35.938,-9.922,11.422,…	GNSAYTVLLSKLTAYRLRTQYSLPDAVPPERGHLLEGVLHEATGFVRGPGGFSLRCFRHLRGRLLGDSEVAGLTRGNKLQRALIIAKIFTSREINFIFEPPKAMGVSVVVPTAVGFRTPAGETAISTELKNLCPEVMGNTDQKSLTDFFFAMLQLMLTFSTSPDTESKEEYFVNLYSNGQRKLTYEKVKGAIVKGAEGSTFENLMRQYARLFSATAVHLILNGKLKPN	47985	Grapevine leafroll-associated virus 1
job	A0A7S6G5I5_unrelaxed_rank_001_alphafold2_ptm_model_2_seed_000	11.9	117	90	5	3	116	127	233	0.473	3.254	50	172	239	DYAAAIHEGEVSFTVTSNRVMSATEASQRLRGLMHHCGVNGQADSVMMAFHKAILLAHAKNSSSVIQPARANIYIKGGSVINFYTDVLHFLGDD---SRRFFRAYADMVRQVLREIR	DSTSLR---NIRYEPQAGVVASN----QKIRAVGVALIGMGIPEHQLTEVGVYLARHCADVGASDKSTLLG--TFPGSD-ITLEEVGTMIKQTEGCTLRQYCAFYAKHVWNLMLQTQ	-23.234,-19.219,-51.469,-25.953,-19.250,-48.656,-26.562,-23.000,-48.625,-23.000,-24.078,-47.625,-23.016,-22.188,-44.250,-26.109,-23.922,-42.875,-24.609,-27.406,-43.406,-21.500,-26.359,-41.312,-23.688,-25.266,-38.406,-25.531,-28.656,-38.188,-22.234,-30.766,-38.188,-20.891,-28.938,-35.094,-23.844,-29.875,-32.969,-23.516,-33.750,-33.438,-19.938,-33.906,-31.891,-21.938,-34.344,-28.594,-20.938,-36.438…	MRQAQEEAARRGYEEGSRPRQRVLPNTGAPNSYASINSNPFETGVAYSEAPVVSMGPYPTFSSGSTSEPNAQRIFPVQQGVSPSAHGANIVPQQAAAGGNAGSPFTLGNRAPRNVTSNSGGIRRRLDSTSLRNIRYEPQAGVVASNQKIRAVGVALIGMGIPEHQLTEVGVYLARHCADVGASDKSTLLGTFPGSDITLEEVGTMIKQTEGCTLRQYCAFYAKHVWNLMLQTQSPPANW	35350	Foveavirus mali
job	D3VN20_unrelaxed_rank_001_alphafold2_ptm_model_1_seed_000	12	240	115	14	5	171	173	389	0.473	1.561	50	172	414	AAAIHEG-EVSFTVTSNRVMSATEASQRLRGLMHHCGVNG---------------QA--------------------DSVMMAFHKAILLAHAKNSSSVIQ--PAR----ANIYIKG--------GSVINFYTD---------VL---HFLGDDSRRFFRAYADMVRQVLRE-------IRNAYEAGDMRWAEDIRDLDWIAEDRGLSRHKDLVADSADACT----QLTRQEAVAIRQSK	SAILREGTQISHMALSIV---EQNYNEIRRGLGNYIWENMIDPRDLLHLTAKPAVEASEGVAATPAIVLSENQRAVKNTIRNYYLRIMFGNLAVMGTSEQTDYPGEHLAIPRPVIENQEALTAHLPAGMSLLTFATNVKAWGVVGAEGKFAGLTFRQLCEPFAEQAYNFFRENHGAVSFI---YLKNPGAYFNC----------------PAVVFDFNKGLPLTIIKIG-KNANAISACN	-22.031,-26.953,21.844,-19.469,-27.875,19.016,-17.812,-30.719,20.891,-21.266,-32.188,21.828,-22.141,-31.875,18.062,-19.000,-33.750,17.078,-19.750,-36.500,19.750,-23.422,-36.656,18.500,-22.062,-36.938,14.875,-19.641,-39.688,15.961,-22.562,-41.469,17.938,-25.109,-40.812,14.961,-22.688,-42.594,12.406,-23.797,-45.875,14.258,-27.766,-46.156,14.078,-30.844,-45.906,11.500,-32.281,-43.344,8.930,-35.625,-…	QCPHMIQTCIGLLESSLNSMQSMLLTIPTCSSSILESCTNLATKALQKRQLPQMLGRSFKHFLGLLDYQILNPFSRMKILSTLQLWLSSMLVLIRASGRVVSSKVRHAQQEPEGIMPEVRDRVLNQSQDLLKKILNSKGEICLGQIHVGLKIFSSIQNKGFQLIKNSSTNLISAILREGTQISHMALSIVEQNYNEIRRGLGNYIWENMIDPRDLLHLTAKPAVEASEGVAATPAIVLSENQRAVKNTIRNYYLRIMFGNLAVMGTSEQTDYPGEHLAIPRPVIENQEALTAHLPAGMSLLTFATNVKAWGVVGAEGKFAGLTFRQLCEPFAEQAYNFFRENHGAVSFIYLKNPGAYFNCPAVVFDFNKGLPLTIIKIGKNANAISACNQRLFNREGKK…	42882	Cherry virus A
job	A0A7U1BMP4_unrelaxed_rank_001_alphafold2_ptm_model_3_seed_000	13.5	118	78	8	16	114	308	420	0.473	1.487	50	172	518	TVTSNR------VMSATEA---SQRLRGLMHHCGVNGQADSVMMAFHKAILLAHAK--NSSSVIQPARANIYIKGGSVINF-------YTDVLHFLGDDSR-RFFRAYADMVRQVLRE	TVIKGNLRGLEIICEDPIMISISEIIFSKLEAD--NVGLD--KKLLREGLFLYYGKYCTAKTRVVPRPLKFCVRG-VEINLSGVESWFSRAQFAELNVNFRRDFMSYHVGEALQVYKS	50.188,-49.844,-19.328,47.781,-48.250,-22.047,45.188,-46.469,-19.781,42.000,-48.719,-19.766,39.625,-46.344,-21.688,37.281,-44.656,-19.062,33.625,-44.625,-20.203,32.625,-41.000,-21.016,36.219,-39.812,-21.344,35.812,-38.938,-25.047,32.594,-36.938,-24.359,34.250,-35.219,-21.500,37.125,-34.312,-23.750,34.969,-33.000,-26.531,32.000,-31.375,-24.672,33.719,-30.500,-21.359,32.156,-30.391,-17.734,29.062,-…	MLPTHEWGSLFRGVYGEPMWNQFLSDAVKTYNSNDFQEDHTMKNHTKISAKTLRSAPMGSRDHELALLHHSNNITGWSDICGIPKSMFLQGSEEVRSDVTLHMDVDPTKVGCRFPMGAVEAFITEKCDRGEVTKVRIEHSWALSNACGKLVDADDLHEYKMMVFGEKSKDVAIDAVDSSFGDYLSYCLGLYKKCTVATDSEMRVRAEFFKYLAEVVNVYDFNYNEPSDNPILTGIMLDFVLSGKIFPSSYSVNLTNLRKFIYDFLPMILKIWVVTPVKEHFDERLIPPCELVDLAMDVPKFNLHDLNTVIKGNLRGLEIICEDPIMISISEIIFSKLEADNVGLDKKLLREGLFLYYGKYCTAKTRVVPRPLKFCVRGVEINLSGVESWFSRAQFAELN…	1543207	Rose leaf rosette-associated virus
job	M1STT0_unrelaxed_rank_001_alphafold2_ptm_model_3_seed_000	14.2	119	77	6	19	123	11	118	0.442	2.31	49	172	123	SNRVMSATEASQRLRGLMHHCGVNGQADSVMMAFHKAILLAHAK------NSSSVIQPARAN-------IYIKGGSVINFYTDVLHFLGDDSRRFFRAY-ADMVRQVLREIRNAYEAGD	DNQLASGVEVENWAIEVSKAYGVT------VQEFYRTILPAWIVNCIVNGTSDERKNEKSWRAVELNAQGEDIDDSEYPME-PMYKFALPTMRKIMRNFSSQAILMY----QNSVTAGK	-30.719,-15.344,-21.000,-28.719,-15.852,-17.656,-26.297,-12.859,-17.969,-22.828,-14.594,-17.812,-20.688,-11.664,-16.875,-17.266,-11.711,-18.703,-14.883,-14.016,-16.562,-12.914,-10.797,-16.062,-15.867,-9.125,-14.203,-15.570,-11.188,-11.000,-12.062,-12.078,-10.219,-13.445,-11.938,-6.684,-9.891,-12.383,-5.805,-8.750,-8.820,-6.711,-9.453,-5.602,-4.980,-11.031,-3.014,-7.340,-8.906,-0.229,-8.703,-10.64…	LAYVPPSHAIDNQLASGVEVENWAIEVSKAYGVTVQEFYRTILPAWIVNCIVNGTSDERKNEKSWRAVELNAQGEDIDDSEYPMEPMYKFALPTMRKIMRNFSSQAILMYQNSVTAGKAFVIK	137758	Cassava brown streak virus
job	M9QL96_unrelaxed_rank_001_alphafold2_ptm_model_3_seed_000	11.9	192	124	11	5	171	75	246	0.442	1.899	49	172	294	AAAIHEGEVSFTVTSNRVMSATEASQRLRGLMHHCGVNGQADSVMMAFH----KAILLAHA--------KNSS---SVIQPARA---NIY---IKGGSVINFYTDVLHFLGDDSRRFFRAYADMVRQVLREIRNAYEAGDMRWAEDIRD--LDWIAEDRGLSRHKDLVADSADACT--QLTRQEAVAIRQSK	AKKMADYTPPDALISTQACTLEQFGRWANAAANGLGLS------MQAFQTDVVPYWIYWCIVNSASDEHKKLSSWTKVNMTIDDATGQINLNEGEAQTIYEMS-PMFDEAKPTLRAVMRHFGALAYRWV------------KFSIAKRKPIIPHNAIKAGL-MDVTYFPCCIDFVTVDQLSPQEQNVRNQVI	56.344,8.281,4.883,55.812,4.758,5.367,55.062,1.339,5.129,53.656,-1.982,5.270,51.031,-4.461,6.062,52.281,-7.895,4.949,50.188,-10.516,6.793,50.719,-14.000,5.406,48.156,-16.703,6.383,49.531,-20.047,5.055,47.875,-23.062,6.691,47.906,-26.484,5.352,46.750,-29.578,3.684,44.531,-32.469,3.832,42.188,-34.719,5.656,40.094,-37.438,3.996,37.812,-39.219,6.488,34.969,-41.469,5.406,32.438,-42.375,8.125,29.172,-4…	SGADQSGVVKDQTGDKTEGSGTKTEGPPNQTTDPVNNPSNGGNKDAPQNLNATVVTKSYTYIPPIMKSLVTIDTAKKMADYTPPDALISTQACTLEQFGRWANAAANGLGLSMQAFQTDVVPYWIYWCIVNSASDEHKKLSSWTKVNMTIDDATGQINLNEGEAQTIYEMSPMFDEAKPTLRAVMRHFGALAYRWVKFSIAKRKPIIPHNAIKAGLMDVTYFPCCIDFVTVDQLSPQEQNVRNQVINARVSDTPRALFKHAQRAGAGEEDTNLRRDDDANYGRTRVGGAMFGTR	431317	Triticum mosaic virus
job	Q6YNQ5_unrelaxed_rank_001_alphafold2_ptm_model_5_seed_000	15	199	111	11	5	171	190	362	0.442	3.769	49	172	400	AAAIHEGEVSFT----------------VTSNRVMSATEASQRLRGLMHHCGVNGQADSVMMAFHKAILLAHAKNSSSVIQPARANIYIKGGSVINFYTDVLHFLGDD--SRRFFRAYADMVRQVLREIRNAYEAGDMRWAEDIRDLDWIAEDRGLS-RHKDLVADSADACTQL-------------TRQEAVAIRQSK	VAQLAKMSVTMDGTHIKFTAGEMPKDKVITSNSMASP----NTVMNILNLI--TTSANVTAVTCGIEFAIACAHQGSSRYTRHTGTS--TGGST--FELIA-AHVKEHCTIRQFCSYFAKVVWNHL----LTHATPPVNWAK-----------HGFTLDSRYAAFDFFDAVTNAAALPPKNGLIRAPTSEEIRAHNLNA	-27.828,78.125,27.312,-28.734,77.125,23.875,-31.828,77.125,21.547,-33.719,75.375,18.859,-34.406,71.938,17.562,-38.031,72.438,16.203,-40.469,69.688,17.500,-42.656,68.875,14.547,-46.375,69.625,14.914,-49.125,67.000,15.391,-51.688,67.188,12.617,-55.344,67.500,13.977,-58.344,65.312,13.195,-60.312,65.812,9.969,-63.625,63.875,10.453,-64.812,63.094,6.906,-68.438,61.875,7.156,-69.000,59.969,3.926,-72.500…	MDPNLDQDTLPTHEEIDNDVDSAEEEPPEPPLLPDDIDDDDSHGSRTRRQVKPPPELLRAVGACLISGHYDGGNYFRWQQSIAALYAKAGYAGDIRFHQAAIQEYALDPVLPAPRVSYDLLVAHAGLRYQALLNEQLRTGKTPPADEALKDAVRKAAQAAYDNAVKTGDYTPLIDIAFKGVDINKHASDVAQLAKMSVTMDGTHIKFTAGEMPKDKVITSNSMASPNTVMNILNLITTSANVTAVTCGIEFAIACAHQGSSRYTRHTGTSTGGSTFELIAAHVKEHCTIRQFCSYFAKVVWNHLLTHATPPVNWAKHGFTLDSRYAAFDFFDAVTNAAALPPKNGLIRAPTSEEIRAHNLNAHLLINASRQDDQVSSSAQYTAAIAQAGGFKRPQIGWGE	686947	Botrytis virus X NZL/Howitt
job	A0A2R2Y3F0_unrelaxed_rank_001_alphafold2_ptm_model_2_seed_000	13.8	210	117	15	1	171	267	451	0.442	1.283	49	172	477	PYDYAAAIHE---GEVSFTVTSNRVMSA-------------TEASQRLRGLMHHCGVNGQADSVMMAFHKAILLAHAKNSSSVIQPARA----NIYIKGG-SVIN---FYTDVLHFLGD-----DSRRFFRAYADMVRQVLREIRN----AYEAGDMRWAEDIRDLDWIAEDRGL-SRHKDL---VADSADACTQLTRQE--AVAIRQSK	TSDITELISARGQGRIGFPDSVMSINEADIYDERYLPITEALQINARLRRLVLSKG-GRQTPQDMGNAIVAMIQLFVLYSTVKNISVKDGYRVETELGGKRVYLSYSEVREAILGGKMDASPTNTVRSYMRYFTHTAITLL--IEKKIQPAYTA-----------L----AKHGVPKKFSPYCFDFA-------LLDNRYYPADILKANS	2.184,-15.578,-0.320,3.881,-12.797,1.790,3.270,-13.062,5.645,2.225,-9.367,6.707,2.529,-8.117,10.383,-0.727,-8.281,12.570,-3.459,-5.414,13.047,-2.562,-1.945,11.500,-4.273,-0.363,14.578,-4.527,-0.603,18.438,-7.879,-0.371,20.000,-7.781,1.418,23.391,-10.258,1.466,26.266,-8.250,3.807,28.406,-9.555,7.188,29.453,-6.027,8.492,29.469,-5.594,7.648,25.844,-8.648,9.633,25.016,-7.246,12.609,26.938,-3.943,12.2…	MGAYTHIDFHESRLLEDKQAYLSFKSANDAPPDPPGYIRPDGYTRAYLIQRADFPSTRDLSLTLSIASNKLASGLMGSDAVSSSVLLMNKKGDYFECGVCHNKPYLGREVVFCKKYVSGRGIEITTGKNYTSNNWNESSYVLRVNVVDGIAQTTVNSSYTQTDVSGLPKDWERVYKITKIVSADQNLYPGCFSTSKLDVMLIRSLIVSPVNVFFRNVLLKPLRKSFNARLEDVMSIDDATLLVPEPIMPESTGGAGPPEQLDTVALTSDITELISARGQGRIGFPDSVMSINEADIYDERYLPITEALQINARLRRLVLSKGGRQTPQDMGNAIVAMIQLFVLYSTVKNISVKDGYRVETELGGKRVYLSYSEVREAILGGKMDASPTNTVRSYMRYFT…	55951	Grapevine leafroll-associated virus 3
job	A0A8E5B5F0_unrelaxed_rank_001_alphafold2_ptm_model_3_seed_000	11.8	160	109	8	25	168	333	476	0.442	2.675	49	172	501	ATEASQRLRGLMHHC----GVNGQADSVMMAFHKAILLAHAKNSSSVIQ----PARANIYIKGG-SVINFYTDVLHFL-----GDDSRRFFRAYADMVRQVLREIRNAYEAGDMRWAEDIRDLDWIAEDRGLSRHKDLVADSADACT--QLTRQEAVAIR	EEKEVDLLYKVEQTLLRYHDKIDSAELPIVYVISAYLIYFSIYSTCMKRVERHKRKFVVDFEGRIVIIKPLEAITYASMVSRTTNCIRLWARNYAALTFW----LRKTNNLQTNVWNK-FRDV-----------PQYLCFDTVNFVPTEMMDLRENIAVS	1.146,24.844,-33.156,0.953,21.250,-31.547,4.852,21.297,-31.469,6.137,18.156,-33.000,7.453,16.875,-29.625,5.559,13.508,-29.281,8.633,11.695,-30.625,11.250,12.625,-27.750,9.758,10.758,-24.531,8.742,7.527,-26.328,12.461,6.613,-27.031,13.461,7.109,-23.328,10.508,4.938,-22.156,11.594,2.352,-24.781,15.188,2.379,-23.328,14.133,2.080,-19.672,11.062,-0.127,-19.906,11.711,-2.322,-22.922,7.867,-2.396,-23.46…	MLIEYEWRLDDTLDYFYATKNRRKVFEDIIDVVDYALMNENRTGGELSLQAGMLGTVRVQKADIRGITVETIQDKNTALAIIILEVCGAASNSIYSSGMCYNYYMNRHNVLTERKGSLDEPIDHGSDKYFNLTPTDRLSCADIMRYRGEIYSEFCVLVGCYLGRAVTYDDIGGIHRLPVVETMLSVVDNAQKLGKTIPRCIKTYCEDRLKYDRKINDKSVNSKYIPMRVFASDITKLLSKRFETVSNSSLYNQLLDLCYTSRPKIYDYERRYQWYLRVMHELSNSFKTYYDLSFRSDRKRIRSDMTLLDGDNLHDLESYFESNIQTKDLRTIEEKEVDLLYKVEQTLLRYHDKIDSAELPIVYVISAYLIYFSIYSTCMKRVERHKRKFVVDFEGRIVI…	2813546	Citrus associated ampelovirus 1
job	B3KYE0_unrelaxed_rank_001_alphafold2_ptm_model_3_seed_000	17.5	108	75	6	20	114	345	451	0.442	3.098	49	172	545	NRVMSATEASQRLRGLMHHC-GVNGQADSVMMAFHKAILLAH---AKNSSSVIQ-PARANIYIK-GGSVINFYTDVLHFLGDD-------SRRFFRAYADMVRQVLRE	GSRFSVKEYSELTRRLVGALLNRNLTLDVTYTQAVLMLLQRYIHYRTNALRFVNLPAQLDYLFKSEVKRVDF-TGVDEVFSKYQNTIPEIERAWCAPLADVAYMLLKD	15.406,-26.938,-38.781,14.039,-25.812,-35.469,15.375,-22.281,-36.000,14.656,-21.797,-39.719,11.578,-21.172,-41.875,9.961,-24.125,-43.594,7.715,-24.375,-46.688,5.961,-27.531,-45.344,5.062,-29.141,-42.000,8.141,-30.594,-40.438,8.156,-33.156,-37.781,9.102,-31.844,-34.312,11.883,-34.031,-33.062,13.867,-34.031,-29.875,16.969,-35.031,-31.766,17.016,-31.750,-33.594,20.500,-30.156,-32.969,19.266,-26.625,…	MALSATSTYVRVTKTDENFLNLLRTFKGVNDVDSFADEVLNFLNTRFSDISGRFSLGDYSCNTWYNGVSGAVGAWPDSEGWGRHLLANFIVSNNVLAHMYYPLASEIKAAVATPTSVFTDKLSRVGKPVTETSKFPYKVSKFDAGKRAEEFGKPTKHTQDLIFSIGNYLGRLPTKDEVLGVKSLPIAAVRKGSMLLDVGSDVTLNERKLATLNLRGKNKLGDPVEGVFFKIRAKEIEAVAFFMFDENIVADVLNLPGVQWAILSCIKKYPIQADSFEDRIDGLVYVQAQARKLLEGLIPMRGEVDIDIALSKGTLLKGEVFRGDAKVVAPRFQRNTVGGLLMRIGSRFSVKEYSELTRRLVGALLNRNLTLDVTYTQAVLMLLQRYIHYRTNALRFVNL…	446568	Grapevine leafroll-associated virus 11
job	Q84846_unrelaxed_rank_001_alphafold2_ptm_model_1_seed_000	14	100	78	5	15	112	41	134	0.411	4.814	48	172	155	FTVTSNRVMSATEASQRLRGLMHHCGVNGQADSVMMAFHKAILLAHAKNSSSVIQPARAN-IYIKGGSVINFYTDVLHF-LGDDSRRFFRAYADMVRQVL	WNAESNKMATAD-DMAFIEAEFQSL---GVPKENLAKVMWTLTRYCVGASSSQYLDPKGEEEKLCGG--VTRAALIACIKKRSTLRKVCRLYAPIVWNYM	29.062,-29.766,17.328,27.094,-26.406,17.188,29.703,-23.531,17.609,27.875,-21.047,19.969,29.422,-17.453,19.188,30.812,-16.109,22.594,29.516,-12.641,21.656,25.906,-13.484,22.672,26.625,-15.062,26.203,26.750,-12.750,29.062,23.266,-12.750,30.703,24.016,-10.312,33.562,24.188,-6.590,32.688,25.891,-5.125,35.844,22.875,-3.711,37.844,23.422,0.071,37.344,23.609,1.608,40.844,20.062,3.066,41.531,21.781,6.508…	NKVKNPAMESETEPALADELKPDMSNLFARPTVTDLQKMKWNAESNKMATADDMAFIEAEFQSLGVPKENLAKVMWTLTRYCVGASSSQYLDPKGEEEKLCGGVTRAALIACIKKRSTLRKVCRLYAPIVWNYMLVNNVPPEDWQSKGYTEETRF	12166	Poplar mosaic virus
job	A0A8F9EGG5_unrelaxed_rank_001_alphafold2_ptm_model_1_seed_000	8.2	182	123	13	8	163	27	190	0.411	2.094	48	172	192	IHEGEVSFTVTSNRVMSATEASQRLRGL-MHHCGVNGQADSVMMAFHKAILLAHAKN--SSSVIQPARANIYIK---GGSVIN-----FYTDVLHFLGDD-------SRRFFRAYADMVRQVLREIRNAYEAGDMRWAEDIRDLDW----IAEDRGL-SRHKDLVADSADA---CTQLTRQE	DIDAVVTEVVAGA-SCTDY-EAKLVMETADKFCD--FKVDRAH--FIVSFVEWGFLTGFSETSEDAGGFYAREHTTSGSERKYVKASELLPRIVDKFKDEGLGRDFTFRRMGRFLGPKIPFL------------ISRNKSLQKYKVQGTPISNRLGIKPELFLTCTSVFENIKPFATWTEEE	-11.312,-82.812,8.719,-11.898,-79.750,6.418,-10.133,-76.812,8.352,-12.648,-73.938,7.684,-10.266,-70.875,7.004,-11.844,-68.125,9.266,-12.867,-64.875,7.207,-9.875,-62.469,7.000,-10.945,-59.719,9.523,-11.469,-56.656,7.215,-8.773,-54.281,8.711,-10.695,-51.031,9.109,-9.078,-48.594,6.797,-6.543,-46.531,8.805,-8.172,-43.188,9.031,-6.094,-40.625,7.148,-4.488,-37.625,9.109,-7.680,-35.375,8.516,-10.125,-38…	GTETAKPKRTVAPVPGIFESLGIKEDDIDAVVTEVVAGASCTDYEAKLVMETADKFCDFKVDRAHFIVSFVEWGFLTGFSETSEDAGGFYAREHTTSGSERKYVKASELLPRIVDKFKDEGLGRDFTFRRMGRFLGPKIPFLISRNKSLQKYKVQGTPISNRLGIKPELFLTCTSVFENIKPFATWTEEERT	2863252	Sisal-associated Virgavirus D
job	A0A7T5QZ53_unrelaxed_rank_001_alphafold2_ptm_model_1_seed_000	10.8	184	108	9	17	171	35	191	0.411	1.222	48	172	222	VTSNRVMSATEASQRLRGLMHHCGVNGQADSVMMAFHKAILLAHAKNSSSVIQ--PAR-ANI------YIKG-----GSVINFYTDVL------------HFLGDDSRRFFRAYADMVRQVLREIRNAYEAGDMRWAEDIR---DLDWIAEDRGLSRHKDLVADSADACTQLTRQEAVAIRQSK	LAQDNTVVQLNDDQRLDKL-----------AISMYYMKLYFGNIADMGASLQTEFPSMTMEVRPMQLPHPIGERREWRSDFNLRTLAESIKTWGRANTDPTIRTLSFRKLCEPFADEALGY--------------YLDNHERASNLYEKMPEICL--AREVSFDFASGLSEINLAQFPLRKRTI	13.648,6.031,17.156,14.055,8.695,14.359,11.062,11.211,13.961,10.711,9.781,10.453,10.234,6.242,11.703,7.707,7.316,14.250,5.695,9.156,11.633,5.809,6.234,9.312,4.559,3.945,12.094,1.868,6.270,13.031,0.542,6.613,9.430,0.834,2.977,8.820,-1.078,1.939,11.945,-3.766,4.555,11.500,-4.418,4.051,7.828,-4.316,0.250,8.109,-6.965,0.414,10.781,-9.039,2.809,8.797,-8.961,0.607,5.707,-9.789,-2.393,7.773,-12.906,-0.7…	MSIKLKMRDMVRKGLKEYLWNSFVDPENTLGLRELAQDNTVVQLNDDQRLDKLAISMYYMKLYFGNIADMGASLQTEFPSMTMEVRPMQLPHPIGERREWRSDFNLRTLAESIKTWGRANTDPTIRTLSFRKLCEPFADEALGYYLDNHERASNLYEKMPEICLAREVSFDFASGLSEINLAQFPLRKRTIQSLNSRLFHSQGKQMEFTARGTITQSTLLEL	2794431	Avocado citrivirus 1
job	A0A7M3VEU9_unrelaxed_rank_001_alphafold2_ptm_model_4_seed_000	12.5	208	112	13	21	171	20	214	0.411	1.561	48	172	241	RVMSA-TEASQRLR----GLMHHC--GVNGQADSV----MMAFHKAILLAHAKNSSSVIQ--PAR------ANI-----------YIKG-------GS--------VINFYTDVLHFL-------GDDSRR-----FFRAYADMVRQVLREIRNAYEAGDMRWAEDIRDLDWIAEDRGLSRHKDLVADSADACTQLTRQEAVAIRQSK	RPEEPEKQTSWMIKSAVIKLLAFSLPDPNLPTDTSYKAYVEHLVKELVAMAAIYGTSEKTEFPEDELFLHPFRCSTVHTAASIANLPEGQREGLNPGAERIIEVDLVVRLDKIFANLINQAKFDRHKCVQKATFRGLMRPLANWAFEYLKE----YKSRTNIYKSHPLV---------CSRAPEVSFDFADSITVVLSTEQKEVIQSL	25.328,-15.078,-8.281,25.625,-11.305,-9.383,21.875,-10.289,-9.258,21.672,-10.359,-5.441,24.453,-7.734,-4.801,22.672,-4.883,-6.688,19.250,-5.316,-5.004,20.578,-4.586,-1.503,22.094,-1.398,-2.895,18.828,-0.417,-4.621,16.984,-1.220,-1.396,19.453,0.849,0.617,19.125,3.627,-1.933,15.367,3.482,-1.786,15.297,3.279,1.923,17.516,6.430,1.788,14.875,8.172,-0.227,12.305,7.352,2.367,13.758,8.414,5.617,12.086,6.…	MEVVVNLATSMERLMRLMPRPEEPEKQTSWMIKSAVIKLLAFSLPDPNLPTDTSYKAYVEHLVKELVAMAAIYGTSEKTEFPEDELFLHPFRCSTVHTAASIANLPEGQREGLNPGAERIIEVDLVVRLDKIFANLINQAKFDRHKCVQKATFRGLMRPLANWAFEYLKEYKSRTNIYKSHPLVCSRAPEVSFDFADSITVVLSTEQKEVIQSLQSLVVSGSAQIEKLGQLSTHLTAGVRI	2828521	Citrus yellow spot virus
job	Q806Z4_unrelaxed_rank_001_alphafold2_ptm_model_3_seed_000	14	171	132	10	5	168	328	490	0.411	1.994	48	172	517	AAAIHEGEVSFTVTSNRVMSATEASQRLRGLMHHCGVNGQADSVMMAFHKAILLAHAKNSSS---VIQPARANIYIKGG-SVINFYTDVLHFLGDDSRRFFRAYADMV--RQVLREIRNAYEAGDMRWAEDIRDLDWIAEDRG-LSRHKDLVADSADACTQLTRQEAVAIR	EFVRKDDSISLESVA-NTLPDSTDNSVTEWIHTFLARKGDIP--KHRLTDALLFILGRYTTNIKRLVQPNDVGITIEGKRVTFKMSELN-SFVVNRSVRIIPKLKGINVLRQWA--NKRSYRALTL-FRSANFDPGFFSNVPGILPYMR-FDFYKAIPLSQMSQQEVESFR	-40.156,-3.475,-13.734,-40.906,-0.754,-11.312,-40.625,2.994,-11.195,-37.094,3.805,-9.922,-38.438,6.793,-7.973,-41.281,4.805,-6.387,-39.469,1.562,-5.605,-39.062,0.780,-1.828,-36.406,-1.740,-2.682,-34.375,0.812,-4.512,-34.750,3.086,-1.505,-33.562,0.418,0.727,-30.594,-0.330,-1.361,-29.500,3.299,-1.766,-29.891,3.818,1.966,-27.625,0.946,2.529,-25.156,2.070,-0.048,-24.969,5.676,1.183,-25.609,4.691,4.80…	MVNLLLSPIVDEFLKFFFKRSDVSNQKRQLCEYLLKNSATENRNTYRANAGNKMISFDSNYRVSNGVVFIDDTSDLELLKLAIIYMYRVDRSLLKKTNYRPENFFASLDWRRSSREFSPFYSGDMNDYLAANNEIGCTYTEKDIKDHYPNISELRALTLYRVCNSLGKYIDLKTLESGSVKGFSISTSAEDGGIGEGLTANKLFSECLKIFRVYLSLSTTKAGIAKISVNKRYFETFFTSLDSHSDLSKIKSNPLVIAFFINSFDKLTVDSTGFKDNFRAIKQLEKPFRKFLKDVFLIDSSFSEETLFINLPKTSVSEILQEPTMVSEFVRKDDSISLESVANTLPDSTDNSVTEWIHTFLARKGDIPKHRLTDALLFILGRYTTNIKRLVQPNDVGIT…	32618	Cucumber yellows virus
job	C0K283_unrelaxed_rank_001_alphafold2_ptm_model_3_seed_000	15.7	184	118	12	12	171	463	633	0.411	1.283	48	172	653	EVSFTVTSNR----------VMSATEASQRLRGLMHHCGVNGQADSVMMAFHKAILLAHAKNSSSV---IQPARANIYI-----KGGSVINFYTDVLHFLGDDSRRFFRAYADMVRQVLR----EIRNAYEAGDMRWAEDIRDLDWIAEDRG-LSRHKDLVADSADACT-QLTRQEAVAIRQSK	DIDKPNEKNRPSLICQNFIGEISDNYLRSLRNKCEKKLEGLGVPKNLTF---QVLCQLSMTF-STSRECASKQDQFLKVITSDNKSSIVVNKK-DVYQSI-EKDIMTHRKY-NLERMMLRESSKEVLDLLREGKLTVNSRT------ALKLGFLSEKSYLCCDFLDYNRVLLTEVEKSAVSLSL	-20.250,10.328,-44.625,-16.469,10.000,-45.438,-15.094,9.273,-41.875,-11.883,11.273,-42.500,-9.086,9.305,-40.656,-7.320,11.961,-38.438,-3.574,10.969,-38.250,-2.709,10.820,-34.469,0.818,12.164,-33.875,2.062,10.203,-30.734,4.082,12.391,-28.406,5.508,10.336,-25.531,4.719,12.680,-22.594,7.230,11.445,-19.953,4.543,9.141,-18.062,1.652,8.477,-20.500,0.611,7.742,-24.016,-0.618,11.109,-25.266,-2.379,11.156…	MMEEEISLENRAVKDGLSFNVNIGDKFDREVNLSINLDRVKHFGYSYVFVCIGDSSNRYQLGWENITKSSLSFNHLKNGKYENDFSLMRSFTVDFDNNMVVNIRLVNNKLAVSQGGRMTNVLCDLPSSLKVELWISFSLDIGNKYVKGKSAIKSVDCSNLISKRLVDGVVPQLTSTHSFLKIGSDTSSIKPVKNDVLIEKIKTFEDILVAAVEDHKDIEEDRSKYELPDVTSEFQQEDKIKQVRLYDVLDCGGKSFSTLTINAKFKPFKFVDMVNLLQLWYGDSKSNNLELLIRYDESQRDRLTLQLMYTKNGRWRMFEEKKVTLDEQQLNKDDGSISFGLRKTKNTYVVVHNRKTLYSFDHAIRNNSLKVGFEFQIPVIIFQKYSSETLNRPVGYGKI…	52135	Tomato infectious chlorosis virus
job	A0A7L9CBX2_unrelaxed_rank_001_alphafold2_ptm_model_1_seed_000	11.8	118	75	7	21	116	334	444	0.353	4.156	46	172	507	RVMSATEASQRLRGLMHHCGVNGQ----ADSV----MMAFHKAILLAHAKNSSSVIQ----PARANIYIKGGSV--INFYTDVLHF--LGDD------SRRFFRAYADMVRQVLREIR	NLLSREFVRRITANIL-------YLPDYDDSLRELGTYWLFSAVCIYYGIEGTNRFRKTTRGKGVCFISHSGKTYLIDMTRLELYFDELQKDITSYSIRRAYFGTIIEFVNKIYDTFR	10.469,11.594,-31.125,10.000,12.367,-27.375,12.117,15.562,-26.297,13.156,15.375,-22.562,11.602,18.984,-21.781,13.836,20.781,-19.109,11.961,23.438,-16.781,12.438,27.031,-17.844,15.164,28.141,-15.156,17.328,25.094,-14.711,20.969,26.000,-14.242,23.969,23.656,-14.406,24.359,22.203,-10.875,20.719,22.422,-9.914,20.469,18.625,-10.016,23.344,18.250,-7.477,21.906,21.062,-5.359,18.594,19.453,-5.258,20.000,…	MSRLLIRSGWKYGDLFRYFLGRRDIQSILAEVQGYPSGCFKSSHNVYRQGDRIERINLTDHPQYPRSIRYDTTIIAEYLMLCAYVERHGIDKYLDTETFDMLSDIMYDFDLSELDMTIVQLPRKKLEANLQFKLSDFDTREYSHYSNDQKLIFKSISNAMSVKYNPLVMVSGELVYADVKSDNSEILINNYGLLCRMYKHGEAVASGALNSRFNVNGTHWLNRFMNNLMIASKGVGAFYIGNWVAPTLCYLGLISKMCDYYDPFGNINDNDLQLAIINELPVQTCISLIFAPLNTFVNDIRVLLPYYLTTDGILSRTLNYSDLSFLPVQRSRLNLLSREFVRRITANILYLPDYDDSLRELGTYWLFSAVCIYYGIEGTNRFRKTTRGKGVCFISHSGK…	2024724	Olivavirus actinidiae
job	Q998T8_unrelaxed_rank_001_alphafold2_ptm_model_3_seed_000	9.5	94	73	5	4	94	74	158	0.326	5.576	45	172	158	YAAAIHEGEVSFTVTSNRVMSATEASQRLRGLMHHCGVNGQADSVMMAFHKAILLAHAKNSSSVIQPARAN--IYIKGG-SVINFYTDVLHFLG	SIAKEQFT------QSSQLATTLQFERWAESVRK--SLAPPNEDDFQIYLTSWCLWCANNGTSSEVDVNQNMEIHSGGQYATVPI-SIFVEPAV	45.350,8.428,-2.925,43.919,9.949,-0.129,41.402,9.510,2.526,39.539,7.104,4.642,37.771,8.291,7.708,37.836,5.778,10.586,35.628,6.555,13.451,33.438,4.290,15.483,32.680,4.801,18.908,29.756,4.142,21.039,27.645,1.402,22.524,25.449,1.215,25.158,21.808,1.163,25.900,20.564,-2.220,26.967,17.062,-1.571,28.224,14.464,-4.603,28.055,10.941,-5.232,26.654,7.635,-4.850,27.656,5.311,-6.995,25.717,2.164,-4.875,26.67…	APLAPMTTPQRPVAQPQPVNELSDQSRGLSLGEGDTDGDADIQWRIPPTPKRLSHFNNPRVKGKRIWNRKIINSIAKEQFTQSSQLATTLQFERWAESVRKSLAPPNEDDFQIYLTSWCLWCANNGTSSEVDVNQNMEIHSGGQYATVPISIFVEPAV	152006	Indian cardamom mosaic virus
job	A0A650D5X2_unrelaxed_rank_001_alphafold2_ptm_model_1_seed_000	10.9	174	121	9	11	170	455	608	0.326	1.348	45	172	626	GEVSFTVTSNRVMSATEASQRLRGLMHHCGVNGQADSVMMAFHKAILLAHAKNSSSVIQPARANIYIKGGSVINF--YTDVLHFLGDDSRR-----FFRAYADMVRQVLREIRNAYEAGD----MRWAEDIRDLDWIAEDRGL-SRHKDLVADSADACT--QLTRQEAVAIRQS	SKSSSETSVVMTIPIKSHRNVINILPPECVRYFANAEVCLKYLK-QFIIDRGTPRSLLNDYSH--APTLNNIECNCSIRQLAYPFFDSSNRNYLRSFGRANFYNIAQ-------EIQAGELEPNLK----------NVAKYQIPLQFSYLAVDFVSITKGDVWTEEELIVLGKI	7.977,7.656,20.562,4.980,10.258,19.625,2.584,10.180,22.688,-1.167,10.812,21.422,-3.861,12.055,23.719,-7.477,11.133,22.625,-10.852,12.438,23.891,-13.977,10.484,22.797,-17.469,11.930,22.969,-20.594,9.938,22.344,-23.000,12.281,20.562,-25.859,9.695,20.391,-27.781,8.242,17.469,-29.281,10.883,15.281,-31.328,10.484,12.031,-31.641,13.617,9.719,-30.453,16.140,12.336,-28.016,18.969,12.133,-25.047,18.422,14…	MSQSYASEYNLGSYHNRTIEISIPALPTHKFVLYSTIYFQLGNDQAFIRLELRDFGTQSAVKLSQRYYGSIHSGTQSQFLRKYHVKNVQLTYPLSITVTYMSNYSIKINDFADIVTENTCGNYNCVLRIIHHLSDYVIENTQSVQDSDSITIQKVKPIVMIDGKSNTIVERTPGPPHKPINNLRLRDNISSNFVANFKSKHPLRSYIEQPLSSIIIDKSHTFRLYQTVQLFQNFGAILIDKNFNLSNIPCVIQFWLSCQDDKTHEFVVRNSQNKLSLEQWVRDGSEIHKSTPEVLQIQDVNTLILPIFLSYYTIEDVIIFSLNLCRASVVSGTVKKYSAGVEVFFDKQYVGGISTDSLYYTPIDWLYYSESGKDSIIDRNPRQDYYYRITRRKDMDKPA…	1654603	Areca palm velarivirus 1
job	K4P3S8_2_unrelaxed_rank_001_alphafold2_ptm_model_3_seed_000	12	182	107	10	28	171	924	1090	0.326	2.199	45	172	1113	ASQRLRGLMHHCGVNGQAD----------SVMMAFHKAILLAHAKNSSSVIQPAR---ANIYI---KGGSVI----NFYTDVLHF---LGDDSRRFF---------RAYADMVRQVLREIRNAYEAGDMRWAEDIRDLDWIAE----DRGLSRHKDLVADSADACT--QLTRQEAVAIRQSK	LTRLKETFQTLGHVNDPQNFTVIESNKYLTIMNDFAAHAFGILAEEGFSPATIYSEVLTNYTIDYGAPVGNITVEFSPANISREFKYYANSSNNNIFDNITWRQIGEAFAEDIVRYFKEL-------------QPDAQSWLVRSNPVLAGNA--PWVALDVTDGLDIRRLNPEEKKVIARAK	-17.625,-30.719,-20.547,-18.969,-28.828,-17.531,-19.469,-32.000,-15.383,-22.453,-30.875,-13.273,-22.016,-32.688,-9.898,-25.359,-33.031,-8.023,-24.281,-33.406,-4.430,-27.219,-35.625,-3.111,-27.203,-34.000,0.306,-30.281,-35.594,1.869,-31.047,-38.688,-0.225,-30.016,-42.219,0.967,-29.656,-43.562,-2.670,-29.406,-42.219,-6.312,-32.625,-44.156,-6.953,-34.406,-42.156,-4.172,-33.250,-38.938,-5.754,-34.156…	RYGVHFALNGFDTVDDFLNKVKGTPINAMILGVNFDIHNNVITKGKNYNLIYVDKMGLNLEEVELKLQGDPFLKSIIPSLDNGLPVEMEYQDITLESPVPKIHLPIESIQGQVAFISSNLKERMQREFIGDGIISEQFPDFWKAGEPGYLLSQSERFQSIFPKHSNSDTLTFFAAVKKRLKFSSPQIEREKFEKVRHLGQEMLELFLEKVKVSNHYDKQMELMSYNEYIEKKVAKTGNTIAAHSNRSEPDWNLNEIFLFMKTQLCTKYEKRFCEAKAGQTLACFSHIVLNRFAGPTRYIEKKISSYLPNNYYIHQKKNFDKLNEWVIENKFTGESLESDYEAFDSSQDCIILAFEYELLSYLGWNQSLLDDYLTIKFNLGCRLGNLAVMRFTGEFGTFL…	1247116	Diuris virus B
job	Q2TJT7_unrelaxed_rank_001_alphafold2_ptm_model_3_seed_000	11.3	141	98	9	43	170	3	129	0.301	4.584	44	172	164	GQADSVMM-AFHKAILLAHAKNSSSVIQP-----ARANI----YIKGGSVINFYTDVLHFLGDDS-RRFFRAYADMVRQVLREIRNAYEAGDMRWAEDIRDLDWIAEDRGL--SRHKDLVADSADACTQLTRQEAVAIRQS	DVTEDVFINTLLPGWVYHCIINTTS---PENRALGTWRVVNNAGKDNEQQLEFKIEPMYKAAKPSLRAIMRHFGEGARVMIEE---SVRIGKP-------IIPRGFDKAGVLSINNIVAACDFIMRGADDTPN-FVQVQNS	-13.516,2.711,13.930,-13.062,5.156,11.086,-16.531,6.809,11.359,-17.016,6.516,7.531,-19.703,4.840,5.453,-19.047,1.453,3.918,-19.250,2.945,0.542,-16.609,5.527,1.272,-14.398,2.930,2.842,-14.508,0.561,-0.112,-14.320,3.080,-2.881,-12.047,5.684,-1.388,-10.219,4.551,1.700,-9.391,0.964,0.718,-7.535,1.903,-2.465,-5.766,4.613,-0.522,-4.910,2.119,2.088,-3.516,-0.315,-0.443,-1.346,2.559,-1.660,-0.237,3.260,1…	GLDVTEDVFINTLLPGWVYHCIINTTSPENRALGTWRVVNNAGKDNEQQLEFKIEPMYKAAKPSLRAIMRHFGEGARVMIEESVRIGKPIIPRGFDKAGVLSINNIVAACDFIMRGADDTPNFVQVQNSVVVNRLRGIQNKLFAQARLSAGTNEDNSRHDADDV	31741	Wheat streak mosaic virus
job	A0A2S1ZRD1_unrelaxed_rank_001_alphafold2_ptm_model_4_seed_000	9.5	231	118	15	12	171	15	225	0.301	1.899	44	172	254	EVSFTVTSNRV----MSATE---------ASQRLRGLMHHC--------------GVNG---------QAD-----SVMMAFHKAILLAHAKNSSSVIQPAR------ANIYIKGGS-------VINFYTDVLHFL--------GDDS-----RRFFRAYADMVRQVLREIR---NAYEAGDMRWAEDIRDLDWIAEDRGLSRHKDLVADSADACTQLTRQE-AVAIRQSK	KGGLTSLNRKVSILRYDPERDRMSQLADYNRRCKVLVARAILKQLLSTQSSDVVKKLDKINISNDGNLATDNKCALALFSYYLDNVVLNLAILGTSELTEFSETAFDLPVLKIKDGEIEETYQMTMN-ISSVVDEIQSMKFGATEEDLSSATLRRVMSPFGSRAHQMLLKSKMSTKLFEKF-----------PHVCRK-----APQVAFDFN---VQLSGRNLSQAEKKVK	44.594,13.172,-6.516,42.594,14.336,-3.695,40.688,13.172,-0.511,38.531,14.195,2.285,35.344,13.922,3.955,36.688,12.148,7.051,37.250,14.844,9.680,35.406,16.187,12.492,35.062,14.508,15.742,38.406,15.062,17.406,38.094,18.016,19.641,37.906,17.219,23.188,40.750,15.422,24.844,42.031,17.984,27.328,45.469,17.188,28.672,45.531,15.617,32.094,46.656,12.477,33.594,47.406,8.828,33.031,45.469,6.488,35.312,44.875…	MGPLCQTRILKYMRKGGLTSLNRKVSILRYDPERDRMSQLADYNRRCKVLVARAILKQLLSTQSSDVVKKLDKINISNDGNLATDNKCALALFSYYLDNVVLNLAILGTSELTEFSETAFDLPVLKIKDGEIEETYQMTMNISSVVDEIQSMKFGATEEDLSSATLRRVMSPFGSRAHQMLLKSKMSTKLFEKFPHVCRKAPQVAFDFNVQLSGRNLSQAEKKVKENLGRIIFKREIARAEYTSKEVDSGVVEF	2200955	Lettuce chordovirus 1
job	Q9YNB1_unrelaxed_rank_001_alphafold2_ptm_model_3_seed_000	9	187	136	10	5	171	1199	1371	0.301	4.365	44	172	1420	AAAIHEGEVSFTVTSNRVMSATEASQRLRGLMHHCGVNGQADSVMMAFHKAILLAHAKNSSS---VIQP--------ARA----NIYIKG---GSVINFYTDVLHFLGDDSRRFFRAYADMVRQVLREIRNAYEAGDMRWAEDIRDLDWIAEDRGLSRHKDLVADSADACTQ--LTRQEAVAIRQSK	AKQMMRYTPPQALISSSAASIRQFNDWANTAAE--GYGKTIQQFTDELLPFWIYWCVVNGATEENKTKPKWTKAVLNLDGADGTEITVDENGPQVEFEMG-PMYRNAKPGIRAIMRHFGELAYK---WVQFSVRSGKP-------IIPHNAVEAGLT-TPEFYPCCIDFVMVNILSPAEIDVRNQVI	-10.414,43.438,-39.594,-11.023,42.219,-35.906,-8.305,39.625,-34.812,-9.945,36.500,-33.250,-7.664,34.906,-30.562,-7.602,31.578,-32.406,-8.805,30.094,-35.719,-9.195,26.328,-36.312,-10.273,24.656,-39.562,-12.180,22.094,-37.531,-14.883,24.609,-37.000,-17.109,26.047,-39.625,-16.578,29.562,-40.906,-19.922,30.797,-39.375,-18.562,29.906,-35.906,-15.562,32.031,-36.531,-17.688,34.875,-37.875,-19.750,34.719…	QLPIPFYSNDFAVPFYIALGHITAEAIKPRSFTVRLPVPNVKKAVLRLSTSEAQVDRTIGILQVRLQQIRERLGQIQHTTSWTAGLRLTNLFNTVLHKSTSQSEKSLQASLILGNRTLIITWRLLALRKMIRSSRKLLANNPMLSECLIYHGGQEAFLEQYLFPTFKHPIKAYLVAIACLTVGVGCLGYYYLKRRETLIMHAGKKRRTHAREDRYKRTGLMGQDEASYHWVGSEKDIIDDWGAAYARKNAGKKKPSDWDDGKQQWDSREGTYTNVFKTLYDLDPTKFKYVVAEAPGYRFKKKLNRQEKKRLSETIIEGIRSQMASEGIYDYPEVTQATLYLFGDPGQPAKKVILTPHNPLAVSQGSGNPVGFPSNRGELRQTGAAMEMTEEERQRALAN…	53954	Sugarcane streak mosaic virus
job	A0A6B9IPV0_unrelaxed_rank_001_alphafold2_ptm_model_1_seed_000	15.6	96	56	6	51	123	2	95	0.277	3.769	43	172	100	AFHKAILLAHAKNSSSVIQPARA------NIYIKG-GSVINFYTDVLHFL---------GDDSRRFFRAYADMVRQVLREIRN-------AYEAGD	VVFGLLLYALAARTTS-PKVQRADSDLIFSNSFGERNVVVT-EGDLKKVLDGCAPLTRFTNKLRTFGRTFTEAYIDFCIAYKHKLPQLNAAAELGI	-0.867,-8.742,7.621,-3.809,-6.281,8.227,-1.683,-3.152,7.531,-0.276,-4.590,4.332,-3.709,-5.664,3.129,-5.117,-2.152,3.963,-2.371,-0.684,1.897,-3.176,-2.912,-1.103,-6.852,-2.199,-0.656,-6.152,1.559,-0.534,-4.038,1.322,-3.691,-6.812,-0.509,-5.441,-9.344,2.098,-4.340,-7.043,4.676,-5.523,-6.270,4.535,-9.328,-2.613,3.801,-9.875,-2.789,5.664,-13.195,0.242,7.715,-14.008,-2.287,10.438,-15.039,-3.367,10.906…	EVVFGLLLYALAARTTSPKVQRADSDLIFSNSFGERNVVVTEGDLKKVLDGCAPLTRFTNKLRTFGRTFTEAYIDFCIAYKHKLPQLNAAAELGIPAEDS	64003	Grapevine leafroll-associated virus 2
job	G8H3S3_unrelaxed_rank_001_alphafold2_ptm_model_1_seed_000	21	128	77	8	35	158	3	110	0.277	1.283	43	172	127	LMHHCGVNGQADSVMMAFHKAILLAHAKNSSSVIQPAR-ANIYIKGGSVINFYTD-VLHFLGDDSRRFFRAYADMVRQVLREIRNAYEAGD--MRWAEDIRDLDWIAEDRGLSRHKDLVADSADACTQ	LIRAFGESGIAESAQ--FDVAIDI--ARHCSDVGSSQRSTLIGESPFCDLNRSEIAGIIREVTTLRRFCMYYAKIVWNI------HLETGIPPANWAK-----KGFNENEKFA-----AFDFFLGVTD	-18.406,2.756,4.121,-19.188,-0.789,3.043,-15.539,-1.914,3.332,-15.133,-0.361,6.766,-18.219,-2.250,7.902,-16.969,-5.523,6.340,-13.625,-5.066,8.047,-15.391,-4.512,11.320,-17.547,-7.629,11.039,-14.469,-9.695,10.281,-12.742,-8.570,13.523,-10.414,-5.832,12.250,-10.297,-3.027,14.797,-11.539,0.305,13.555,-8.203,1.899,14.508,-6.359,-0.750,12.391,-8.539,-0.683,9.234,-6.668,2.039,7.531,-3.287,0.407,8.164,-…	DELIRAFGESGIAESAQFDVAIDIARHCSDVGSSQRSTLIGESPFCDLNRSEIAGIIREVTTLRRFCMYYAKIVWNIHLETGIPPANWAKKGFNENEKFAAFDFFLGVTDESALEPKGGIKRAPTKA	196400	Grapevine rupestris stem pitting-associated virus
job	A0A6B9ILC2_unrelaxed_rank_001_alphafold2_ptm_model_1_seed_000	13.3	105	80	4	17	110	10	114	0.254	8.249	42	172	116	VTSNRVMSATEASQRLRGLMHHCG--VNGQADSVMMAFHKAILLAHAKNSSSVIQ--PARANIYIKGGSVIN---FYTDVLHFL----GDDSRRFFRAYADMVRQ	INEPGKVSVEVAMKINAALMELCKKVMGADDAATKTKFFLYVMQIACTFFTSSSTEFKEFDYIETDDGKKIYAVWVYDCIKQAAASTGYENPVRQYLAYFTPTFS	22.703,11.617,-37.031,22.688,11.406,-33.250,19.844,9.492,-31.719,21.578,9.383,-28.266,19.891,6.074,-27.203,19.938,7.328,-23.609,19.953,3.973,-21.766,16.265,3.732,-20.797,16.703,3.459,-17.094,14.617,0.251,-17.109,14.781,0.705,-13.211,14.648,4.070,-11.328,17.125,3.545,-8.531,14.977,2.939,-5.438,11.820,1.558,-7.320,10.781,-1.987,-8.195,10.781,-2.875,-11.906,7.566,-2.256,-13.805,7.121,-5.992,-14.125,…	TGVTHKPKVINEPGKVSVEVAMKINAALMELCKKVMGADDAATKTKFFLYVMQIACTFFTSSSTEFKEFDYIETDDGKKIYAVWVYDCIKQAAASTGYENPVRQYLAYFTPTFSTA	55951	Grapevine leafroll-associated virus 3
job	P22172_unrelaxed_rank_001_alphafold2_ptm_model_1_seed_000	11.6	180	126	15	2	171	16	172	0.254	2.95	42	172	215	YDYAAAIHEGEVSFTVTSNRVMSATEASQRLRGLMHHCGVNGQADSVMMAFHKAILLAHAKNSSSVIQPARANIYIKGGSVINFYTDVLHF--LGDDSRRFFRAYADMVRQVLREIRNAYEAGD--MRWAEDI--RDLDWIAEDRGLSRHKDL---VADSADACTQ-LTRQEAVAIRQSK	KPPAETEQKA-LTIQPRSNKAPSD-EELVRIINAAQK---RGLTPA-AFV-QAAIVFT-MDKGATDSTIFTG--KYNT---FPMKSLALRCKDAGVPVHKLCYFYTKPAYA------NRRVANQPPARWTNENVPKANKWAA----FDTFDALLDPYVVPSSVPYDEPTPEDRQVNEIFK	-30.500,41.406,-6.184,-31.703,38.281,-7.996,-29.859,35.750,-9.820,-32.561,33.469,-11.148,-33.219,29.750,-10.734,-32.906,29.188,-14.547,-36.375,27.625,-15.094,-35.625,24.172,-16.719,-38.625,25.109,-19.156,-37.500,22.516,-22.016,-37.656,18.625,-21.422,-34.531,18.547,-23.828,-32.406,20.859,-21.609,-30.766,17.656,-20.156,-28.984,17.281,-23.562,-27.359,20.703,-23.141,-23.938,20.641,-21.484,-23.719,22.…	MATQNADVTDATDYKKPPAETEQKALTIQPRSNKAPSDEELVRIINAAQKRGLTPAAFVQAAIVFTMDKGATDSTIFTGKYNTFPMKSLALRCKDAGVPVHKLCYFYTKPAYANRRVANQPPARWTNENVPKANKWAAFDTFDALLDPYVVPSSVPYDEPTPEDRQVNEIFKKDNLSQAASRNQLLGTQASITRGRLNGAPALPNNGQYFIEAPQ	12179	Foxtail mosaic virus
job	A0A5B8I2D2_unrelaxed_rank_001_alphafold2_ptm_model_3_seed_000	13.4	223	111	15	4	168	11	209	0.254	3.417	42	172	340	YAAAIHEGEVSFTVTSNRVMSATE-----ASQRLRGLMHHC---------GV---------NGQADS-------VMMAFHKAILLAHAKNSSSVIQ--PAR------ANIYIKG-----GSVINFYTDVLHFL-------GDDSRR------FFRAYADMVRQVLREIRNAYEAGDMRWAEDIRDLDWIAEDRGLSRHKDLVADSADACT--QLTRQEAVAIR	FRSSIDKKK----------MSVNQKIRTARKKAVEDMIWERMIKNQKKTEGGKEVTKLPDLNTSGESRDRAVEHIIRHYLKHAFGNLAVWQASNSAEFPDVKIYLPTVTYRIKNRENRAKLSLNMKNFV-SCLREVRRVSRNSLVNGATIVQLAEPFADLAIRYLKS-----TGEETR-------LFKKFP-RDLSPAKHLAFDFVSGVDFGTLNAQEKMVIQ	16.859,-43.156,28.234,18.531,-40.562,25.891,18.609,-42.219,22.562,15.398,-42.094,20.672,14.422,-38.531,19.953,17.297,-37.375,17.766,16.125,-39.156,14.695,12.766,-37.438,14.281,14.234,-33.938,14.086,16.219,-34.625,10.984,13.430,-36.062,8.883,11.156,-33.156,9.539,13.898,-30.688,8.711,14.539,-32.250,5.301,10.836,-32.438,4.207,10.367,-28.703,4.578,11.719,-28.078,1.127,7.852,-27.109,1.562,6.324,-26.96…	SIQQTQNKKTFRSSIDKKKMSVNQKIRTARKKAVEDMIWERMIKNQKKTEGGKEVTKLPDLNTSGESRDRAVEHIIRHYLKHAFGNLAVWQASNSAEFPDVKIYLPTVTYRIKNRENRAKLSLNMKNFVSCLREVRRVSRNSLVNGATIVQLAEPFADLAIRYLKSTGEETRLFKKFPRDLSPAKHLAFDFVSGVDFGTLNAQEKMVIQILNTRIFKTEDQNRQKMANRPIIVQVIKPVILANVQMKVQAKPVMPNRQMMIQAKPRINARRLIIGGSSQANCGCLFARAHRSIFTGSSPTIHSRLITVLSRRIMMITRTNILILSSDHALIVNYFKLFNP	2600115	Birch capillovirus
job	A0A5Q0TZG3_unrelaxed_rank_001_alphafold2_ptm_model_3_seed_000	10.5	200	109	12	5	167	323	489	0.254	3.769	42	172	517	AAAIHEGEVSFTVTSNRVMSATEASQRLRGLMHHCGVNGQADSV--MMAFHKAILLAHAKNSSS---VIQPARANIYIKG--GS----VINFYTDVLHFLG--------DDSRRFFRAY----ADMVRQVLREIRNAYEAGDMRWAEDIRDLDWIAEDRGLSR------------HKDLVADSADACT--QLTRQEAVAI	AFKTKMSMQHKDL--SHCLSERSDVVLL-QI--FCDYFNEIFSISSKELVEALVLVFFSFLSTSNKILDRNEEFSFQYKADNGATRDLTLNSKHFLSYVEGRKDALDARDVKRNIYRLFCSKRANYAIMV----------------------------NEQFGFKPNLFSVCKLIQGHMRIDFWKGLRVEFLTQEEEKSY	-46.562,22.625,49.969,-45.406,19.188,51.031,-43.719,17.484,48.031,-45.000,13.938,48.938,-48.625,15.188,48.844,-48.281,17.281,45.719,-50.844,15.992,43.188,-49.000,17.531,40.188,-45.688,15.852,41.000,-47.281,12.555,41.656,-49.250,12.727,38.469,-46.188,13.422,36.375,-44.219,10.734,38.188,-46.875,8.219,37.312,-47.094,9.312,33.781,-43.406,8.844,33.250,-43.469,5.344,34.750,-46.406,4.543,32.625,-48.000,…	MELSRNALFRRVFEALHFKSKVDKEFDEYIKFLKSDIVRLNRQSFVSSQGGLRKKYESKFYLKDGLIMEGDLSIDDVIFLMCDYFSNFNVDYKVKSPYPIANVIGFYSHPETTEVLEVYKDKSLEQIAADNPTLGCRYTKAQVLEKYPELSGASLEFTYRLSNSLGRLVKPSELSSGDLKVFEVKRFSQKVSEISEDPVLGKLCEYIDDYITVESSEADQKLFGNMITMCSLIYIQLDPKKRDVLYQNEVFRGLLYKLIRRFKNSVVNGETRFNLLNVFNAEFADDVKTLFNCDIIVDHIKAIRSPEISSREIFDVAILRDIAFKTKMSMQHKDLSHCLSERSDVVLLQIFCDYFNEIFSISSKELVEALVLVFFSFLSTSNKILDRNEEFSFQYKADN…	2664236	Malus domestica virus A
job	S5TK43_unrelaxed_rank_001_alphafold2_ptm_model_3_seed_000	11.1	188	118	10	17	170	291	463	0.233	0.9567	41	172	479	VTSNRVMSATEASQRLRGLMHHCGVNGQADSVMMAFHKA---------------------ILLAHAKNSSSVIQ----PARANIYIK-GGSVIN---FYTDVLHFLGDDSRRFFRAYADMVRQV-LREIRNAYEAGDMR--WAEDIRDLDWIAEDRGLSRHKDLVADSADACTQ--LTRQEAVAIRQS	VPLEGTDQLHESNSYFSRVALTQGRSKQSSVVPELMMSAIDAVLDENLTVVENIGEAACIIVLYYSIYGTNAIRINRRPGVLPVVLRDRPVVIKLSRVEAVLSERGKAMQINCFRT---LARGYAALTLTLRLKFNIYRNNW----RTLGDI--------DGRVAFDTVNFVPRSLIPGYLENDYYKA	-17.328,-13.516,17.672,-15.453,-15.555,20.375,-15.367,-13.164,23.484,-11.734,-13.820,24.031,-11.109,-12.641,20.531,-12.992,-9.562,21.344,-11.102,-8.945,24.562,-7.676,-9.586,22.906,-8.492,-7.871,19.594,-7.246,-10.992,17.750,-9.344,-12.430,14.906,-8.031,-16.047,15.109,-9.555,-17.969,18.031,-6.426,-20.125,18.438,-4.195,-16.984,18.688,-6.520,-15.281,21.047,-6.469,-18.234,23.422,-2.709,-18.578,23.125,…	MDKVCYATGLTAVSEAYAEYERVVGENLLEYSTFRIPVRGSTLTLVKSGNEILASYPSEGSTAERKAVAYFTLVGGFSSTLFTADVALSLLCGSKDISRTLERRHKKGLSSERAVHAALDQLQEVKLLQMIETVSPTDKVFLTALSVYLGKATGLSDLGPNLVVPLVKVTLEKRSDDTSKRWPPVVLSFLSTYASVCDDLVDDAFNLRGKALQPYLVEVLAYVDALAGVKLTGNFVNGFITGHLIRTKPKNLTYDSRVAWFTTVSSLLSAFIHKHFGRVVSVSVTSARPFVPLEGTDQLHESNSYFSRVALTQGRSKQSSVVPELMMSAIDAVLDENLTVVENIGEAACIIVLYYSIYGTNAIRINRRPGVLPVVLRDRPVVIKLSRVEAVLSERGKAM…	1381464	Blackberry vein banding-associated virus
job	A0A0G2UEI9_unrelaxed_rank_001_alphafold2_ptm_model_3_seed_000	11.4	201	111	12	5	168	317	487	0.196	4.365	39	172	513	AAAIHEGEVSFT--VTSNRVMSATEASQRLRGLMHHCGVNGQADSVMMAFHKAILLAHAKNSSSVIQPARANI-----YIKGGSV--IN-----FYTDVLHFLGD-----DSRR----FFRAYADMVRQVLREIRNAYEAGDMRWAEDIRDLDWIAEDRGLSR-----HKD-------LVADSADACT--QLTRQEAVAIR	SQVIKELNLDPTSFVSDSRFLSPD-IDALIRHTMYEFFFTRFDLRDPFENLCVGIITFIYLTTSPG-IFTHNEPIDFKFTNNGKTFHIKFQSFQLLNTLSNCLTDLKNLKKGKNYIRLFCSARADLAMKLI----------------------------QIFRIEPPLFREYPNILPYMRFDFWKGITVKNLNEEEMISLS	-5.625,21.547,18.391,-2.479,20.547,16.265,-2.479,23.031,13.438,-2.695,19.922,11.078,-5.863,20.781,9.328,-4.711,21.109,5.762,-7.207,23.844,6.023,-4.840,26.047,8.164,-1.633,25.172,6.109,-4.117,25.750,3.248,-5.082,29.000,4.969,-1.345,29.938,5.387,-0.652,28.234,1.947,-4.059,29.953,0.868,-2.238,33.281,1.729,0.789,32.061,-0.274,-1.339,32.094,-3.494,-0.386,35.531,-4.840,-4.113,35.812,-5.613,-5.414,35.59…	MALKNPDYVNLLTFSSQSNVKQTILAYCKERQINNLRRNYTGTAPGNKNKIFSCDLHISNLQSFDTLSENSAIAVICFYIAEVCKAASTLRSPYPPANLYVYHNDDLVRVLAPFLDKHVEDICRENPSLGCLYSYRQIDEKYKDHSTLDKKLLFQLNNSLRQEVDLQKLKPTSLNTFKVQFSPKVATTLITSIDLINTTKRFVEKYFEVRDNLQLQAVLRSFKPFEIRMKQLVVKESLDLFNTSLIVQGAVYCVFLNYKYQDPDLYLFNECVDRFNTLYAPILSKLFKKDFIVRISNVRDIAEFDNTNFMLSADLLSQVIKELNLDPTSFVSDSRFLSPDIDALIRHTMYEFFFTRFDLRDPFENLCVGIITFIYLTTSPGIFTHNEPIDFKFTNNGKT…	1654603	Areca palm velarivirus 1
job	Q53AZ7_unrelaxed_rank_001_alphafold2_ptm_model_1_seed_000	14.8	108	81	6	6	102	45	152	0.164	6.149	37	172	153	AAIHEGEV-SFTVTSNRVMSATEASQRLRGLMHHCGVNGQADSVMMAFHKAILLAH-AKNSSSVIQPA--RANI-YIKGGSVINFYTD-VLHFL-----GDDSRRFFR	GVISKLDTNSIYEDSTEKFTGEYLKYVMVTMDTFLLENYKTKTEDLLVHLAMIQKRLCTISTSTKTKFRDKGCISYVQGGSRYKLMDKVVFPFIISKFTDRETPDALR	4.254,-21.088,27.468,2.875,-17.962,25.509,-0.941,-18.619,25.023,-2.113,-18.264,21.369,-5.482,-16.446,21.778,-7.580,-18.386,19.141,-9.650,-15.367,17.817,-13.384,-16.467,17.383,-14.387,-18.101,13.964,-16.611,-15.172,13.029,-18.199,-16.106,9.637,-16.286,-14.896,6.403,-18.316,-11.775,6.120,-16.594,-11.077,2.663,-15.984,-7.290,2.650,-16.562,-6.858,-1.220,-14.040,-4.234,-2.563,-16.216,-1.044,-3.260,-15…	MAGYTVLPNTDDKEMNPVSAAVPGKYPDVIEKFVTNRSVGALIEGVISKLDTNSIYEDSTEKFTGEYLKYVMVTMDTFLLENYKTKTEDLLVHLAMIQKRLCTISTSTKTKFRDKGCISYVQGGSRYKLMDKVVFPFIISKFTDRETPDALRK	12162	Citrus tristeza virus
job	B8QGC9_unrelaxed_rank_001_alphafold2_ptm_model_1_seed_000	9	188	125	14	3	163	58	226	0.164	6.458	37	172	230	DYAAAIHEGEVSFT--VTSNRVMSATEASQRLRGLMHHCGVNGQADSVMMAFH----KAILLAHAKNSSS---VIQPARANIYI--------------KGGSVI--NFYTDVLHFLGDDSRRFFRAYADMVRQVLREIRNAYEAGDMRWAEDIRDLDWIAEDRGLSRHKDLVADSADACTQ--LTRQE	TEAKAKQMMRYTPPQALISSSAASIRQFNDWANTAAEG---YGKT---IQQFTDEILPFWIYWCVVNGATEEDKTK-PKWTKAVLNLDGADGTEITVDENGPQVEFEMG-PMYRNAKPGIRAIMRHFGE-LAYKW--VQFSVRSGKP-------IIPHNAVKAGLT-TPEFYPCCIDFVMVNILSPAE	40.438,63.719,-43.625,42.000,60.688,-43.000,42.656,57.531,-42.594,43.500,54.219,-42.469,43.156,50.812,-43.812,43.656,46.969,-42.844,44.750,43.719,-43.969,46.031,40.438,-44.469,45.656,37.094,-45.188,44.406,34.000,-46.344,42.375,31.359,-47.594,39.375,29.781,-49.031,35.750,28.594,-49.406,32.219,28.078,-48.719,28.672,27.500,-47.250,26.875,30.094,-44.906,24.672,29.953,-42.094,25.219,31.172,-38.625,27.…	GQGTQPPQNQSSSPATTSSTSSTTTSQAGSQTTGNLSNTVSQTMKSLYVPPLVKSLKTEAKAKQMMRYTPPQALISSSAASIRQFNDWANTAAEGYGKTIQQFTDEILPFWIYWCVVNGATEEDKTKPKWTKAVLNLDGADGTEITVDENGPQVEFEMGPMYRNAKPGIRAIMRHFGELAYKWVQFSVRSGKPIIPHNAVKAGLTTPEFYPCCIDFVMVNILSPAEIDVR	53954	Sugarcane streak mosaic virus
job	A0A4D6EA70_unrelaxed_rank_001_alphafold2_ptm_model_3_seed_000	14.7	102	71	7	28	117	325	422	0.164	4.156	37	172	482	ASQRLRGLMHHCGVNGQADSVMMAFHKAILLAHAKNSSSVIQ----PARANIYIKGG-SVINFY---TDVLHFLGDDSRRFFR----AYADMVRQVLREIRN	LGLCLKAMVEENQHISNINYTGAL--YLMLVYFSIVGTNYLRKKDTPDEMIFRINGVVRKVNFTLLKRLVAEAS-VDGRNYPREISSVFAGITLQL-RQLGN	-25.250,-1.058,11.938,-28.266,1.480,12.430,-28.281,3.088,16.155,-31.875,1.622,16.844,-30.781,-2.017,16.265,-27.969,-1.626,18.891,-30.047,-0.219,21.859,-33.062,-2.473,21.266,-31.688,-5.234,19.141,-34.094,-4.348,16.375,-33.969,-1.959,13.375,-37.812,-1.760,13.602,-38.156,1.363,16.000,-41.906,0.215,16.406,-40.875,-3.248,17.656,-39.188,-1.557,20.828,-41.656,1.266,21.312,-44.688,-0.954,20.312,-44.406,-…	MNPLVWLTGTTDYMSVLRPLYEDFKAGGGRRVANYIEVVDRGDKPYIIRGLSPSDANFEVIAWAIAVGAFENSIYAFDTILSTMRNWQVYSTSGSLQLDMPITKKKDKHFTLSAEQRAAIRTSPNSTNEAFAQLFLNLGVFLKRVPMDEDVSGQGNIPLVQVSTVESTERIEQGRYSPLLAKFVRKYTHVVDAYDSVVTRQKIEVCSYYIPELLGLLFRVNDGSPAYKTVSLFLASFLQSKDPGKYDPETRVIWFARTLALARELLEVYYNIRVDVSEREIIRNFRIQPGDEFHQLSAMLLGLVADTSAKLTGISDVDVVLRRVLGLCLKAMVEENQHISNINYTGALYLMLVYFSIVGTNYLRKKDTPDEMIFRINGVVRKVNFTLLKRLVAEASVDG…	47985	Grapevine leafroll-associated virus 1
job	A0A2Z2CEW6_unrelaxed_rank_001_alphafold2_ptm_model_2_seed_000	11.6	180	119	11	5	171	45	197	0.15	9.554	36	172	237	AAAIHEGEVSFTVTSNRVMSATEASQRLRGLMHHCGVNGQADSVMMAFHKAILLAHAKNSSSVIQPARANIYIKGGSVINFYTDVLHFLGDDSRRFFRAYADMVRQVLREIRNAYEAGDMRWAEDIRDLDWIAEDRGL-SRHKDLVADSADACTQ------------LTRQEAVAIRQSK	LAAI-----EPKPASANVPNTK-QWTNIQAGLIKAG-ATDANF-MKVL-LGLSLEAFDRGSSEATTWDG--ITEGVE----HRAAANAIKEANCPIHKVTYYLAKPTF-AIRQSKNLPPANYAK-----------KNVPSQYKWCAFDAFDGLYDPTCLASELPYDAPSEIDRMAYATFK	26.094,-48.781,-5.883,23.281,-50.500,-4.090,20.234,-51.625,-6.129,17.328,-53.438,-4.582,14.469,-54.219,-7.090,11.812,-56.688,-5.934,8.922,-57.469,-8.156,5.363,-58.094,-8.797,1.795,-58.031,-9.289,-0.941,-57.281,-11.844,-4.656,-56.656,-11.398,-6.961,-55.188,-14.141,-10.297,-53.562,-13.477,-12.180,-51.438,-16.078,-15.266,-49.469,-15.117,-16.844,-46.969,-17.438,-19.156,-44.156,-16.938,-20.422,-40.812…	MSGTGTGTGRGTGTGAGGTAGSGGTGRGQQAANQPWEEKFTKDDLAAIEPKPASANVPNTKQWTNIQAGLIKAGATDANFMKVLLGLSLEAFDRGSSEATTWDGITEGVEHRAAANAIKEANCPIHKVTYYLAKPTFAIRQSKNLPPANYAKKNVPSQYKWCAFDAFDGLYDPTCLASELPYDAPSEIDRMAYATFKTIQIKTANDQKGFNLNYNPNVTQARLPNTPLPALPEPASD	35286	Bamboo mosaic virus
job	A0A499PV91_unrelaxed_rank_001_alphafold2_ptm_model_2_seed_000	10.3	202	117	12	11	171	345	523	0.15	5.056	36	172	548	GEVSFTVTS-------------NRVMS---ATEASQRLRGLMHHCGVNGQADSVMMAFHKAILLAHAKNSSSVIQPARANIYI-----KGGSV--INFYTDVLHFL-------GDDSRRFFRAYADMVRQVLRE----IRNAYEAGDMRWAEDIRDLDWIAEDRGL-SRHKDLVADSADA-----CTQ-LTRQEAVAIRQSK	GEIVTVLSSKPPLNVSIVKPGLPQLMDKDDALKVNILIRKYIVDQG-EPLTQETLNCYLIALIQCALIYSTVWGMKTQRKMSVLFSIGSNGRLKELDYLDIISYCFKPFEIPYLNPLRKYLRYYSTTAINLIRNGVCTVNNA-----------------LAARHGTPSKYS-----YLSFDFLILDNRFTSPTERVVHTKTR	-6.492,44.000,1.287,-7.258,41.344,-1.203,-10.445,40.938,-2.977,-10.117,39.344,-6.324,-12.820,37.062,-7.641,-14.672,33.750,-7.027,-14.031,31.125,-9.852,-17.406,29.281,-9.828,-16.797,25.859,-11.555,-20.172,24.906,-13.148,-20.109,21.094,-12.414,-22.375,20.547,-15.508,-19.438,19.812,-17.953,-18.219,16.438,-16.609,-20.203,14.461,-19.266,-21.406,11.273,-17.344,-20.297,9.398,-20.547,-16.453,8.688,-19.95…	MASDREAHLDLSVLNNDSITLYNRLLNGEITENDLPPSRVSTDVIRLVRCLNYGNFEYSASIRSDVNRSRLDATNKDEVHFLRISLTNISKTTDVTFEVLTGGPYSGNYYVGYVLMDDTCVQTLPNLRDNGNFRQSSLDIRIQRSGATIFVSQSGNRIMSLRAPSLYSTKILHVVTGIRRTVPYVNDNYKRIINENRELAFTSFVTVDDNVVHGNVVLVGPTKENLMLRQSDLNTLSSEFKTDLIEERQEPALATTADDSKGGGSDLENLESSVKTKETPAPRESKSPTKDSERVIHRGDFKMEGAIKEGYADEGKPATSKDKPLLEFLEDFEETRSVDDLITGGEIVTVLSSKPPLNVSIVKPGLPQLMDKDDALKVNILIRKYIVDQGEPLTQETLN…	2093224	Pistachio ampelovirus A
job	A0A7S6PX02_unrelaxed_rank_001_alphafold2_ptm_model_2_seed_000	21.3	103	66	8	1	100	59	149	0.138	3.958	35	172	149	PYDYAAAIHEGEVSFTVTSNRVMSATEASQRLRGLMHHCGVNGQADSVMMAFHKAILLAHAKNSSSVIQPARANIYIK-GGSVINFYTD--VLHFLGDDSRRF	TVDMREVL---KHESVVLSPNVMDEG-AIDELIRAF---GESGISESDQ--FNVAIDI--ARHCSDVGSSQRSTLIGKSPFCDLNRSEIAGIIREVTT-LRRF	58.022,63.751,-42.934,54.866,61.811,-41.728,56.104,58.362,-40.276,53.511,55.778,-41.462,51.915,54.735,-37.984,52.980,51.034,-37.383,56.250,50.665,-39.277,59.040,49.193,-37.230,62.342,51.163,-37.090,64.541,50.004,-40.155,61.847,48.125,-41.969,61.899,48.460,-45.774,58.586,49.505,-47.373,58.395,46.143,-49.016,58.615,44.314,-45.774,55.869,46.345,-44.276,53.569,45.640,-47.222,54.320,41.985,-47.058,53.…	MASQVGKLPGESNEAFEARLKSLELARAQKQPEGSNTPPTLSGVLAKRKRVIENALSKTVDMREVLKHESVVLSPNVMDEGAIDELIRAFGESGISESDQFNVAIDIARHCSDVGSSQRSTLIGKSPFCDLNRSEIAGIIREVTTLRRF	196400	Grapevine rupestris stem pitting-associated virus
job	A0A7S6G5D9_unrelaxed_rank_001_alphafold2_ptm_model_3_seed_000	6.8	102	77	6	29	112	4	105	0.138	9.554	35	172	164	SQRLRGLMHHCGVNGQ----ADSVMMAFHKAILLAHAKNSSSV--IQPARA--NIYIKGGSV-INFY----TDVLHFLGDDSRRF-----FRAYADMVRQVL	LNCLRTFRDIVFKKSSGVQLTPAEWTSALVSYFTSLYEQSTTTKLADSKDALNSFNVGKIKYEWQRGPVRKKITEHFRTNMGLKMCKKDCLKKILILPKMLL	1.650,17.266,7.438,0.665,15.938,3.912,2.318,12.508,4.105,0.864,11.672,7.512,-2.646,12.594,6.219,-1.998,10.227,3.404,-1.006,7.512,5.695,-4.320,8.148,7.367,-6.098,7.473,4.059,-4.137,4.301,3.830,-5.391,3.662,7.297,-8.969,4.051,6.238,-8.445,1.725,3.365,-6.566,-1.090,5.180,-8.484,-1.053,8.445,-11.867,-0.213,6.941,-12.227,1.704,10.156,-14.594,4.789,10.422,-12.945,8.281,10.305,-11.922,8.758,14.000,-10.6…	DGFLNCLRTFRDIVFKKSSGVQLTPAEWTSALVSYFTSLYEQSTTTKLADSKDALNSFNVGKIKYEWQRGPVRKKITEHFRTNMGLKMCKKDCLKKILILPKMLLLLAGFVISKRLLPNGGLLPIKKVKCPMLLPCIKAHMTFSEQSVQLASTDYATDTDTSLL	217686	Little cherry virus 1
job	T1YUW5_unrelaxed_rank_001_alphafold2_ptm_model_3_seed_000	16.8	172	100	14	19	155	335	498	0.138	3.769	35	172	509	SNRVMSATEASQRLRGLMHHCGVNGQADSVMM---AFHKAILLAHAKN-SSSVIQ----PARANIYIKGGSV-INFYTDVLHFLGD-----D---------SRRFFRAYADMVRQVLREIRNAYEAG-DMRWAEDI-------RDLDWIAE----DRGLSRHKDLVADSADA	ANVL-GSESVVKLLHNLERICHLE-WEESLIKISPMFAFMVIVWYYAIYGTSVTRVEKRPPVFEVKIGSISYDIPF--ESIDYLFDTLQLRDSYFSRKYNVRRSFFGLFHD--QFVV--FKNLFGIQLPEKWWHSRIKCDDDSLNVDWIKNVRVKNSRQSRLKSEILNGGRY	33.594,-17.375,-12.102,33.625,-20.750,-10.172,36.562,-19.516,-7.875,34.844,-16.094,-7.281,31.484,-17.734,-6.250,33.500,-20.125,-3.912,35.125,-17.094,-2.117,31.828,-15.078,-1.552,29.328,-17.719,-0.149,29.750,-17.828,3.721,30.156,-21.594,4.688,27.000,-23.516,5.703,27.203,-24.078,9.562,26.031,-27.641,10.625,22.641,-27.656,12.531,21.594,-24.234,11.383,18.312,-25.250,9.695,17.250,-27.094,12.758,18.062…	MREEIARTVKAYKRGFFFECLLGDSEWEIPYSTAKRWLNADRQSILNTFRYSSSVTYQLYTYRDILSIMSILHNGEEALEEYLMVYTYAKKKSFHIPTNYDIEMILRGFLERGAWEERLDTTDVLCRKHTLKNYNLQDVELDETTQHLAALSRALNTTLSLANIAGVCTGKTSEVKLNYVESSYLVGDFLYLVTSHYLSRYQDEKYLSRNINAGWAITSLTRSLLRRASSRFSSTIKLFNPETLYPNSLTLLGGLWLIFEGCEMADYNYDSRYQFFERKLPYLSKFLSLFDIDFETMVIDDLCLNITVSDLVFQHTRPTLMLFKDVSDNTEKLRANVLGSESVVKLLHNLERICHLEWEESLIKISPMFAFMVIVWYYAIYGTSVTRVEKRPPVFEVKI…	1206566	Blueberry virus A
job	A0A346BP50_unrelaxed_rank_001_alphafold2_ptm_model_3_seed_000	10	119	85	8	12	112	314	428	0.126	7.122	34	172	530	EVSFTVTSNR-VMSATEASQR---LRGLMHHCGVNGQADSVMMAFHKAILLAHAKNSSSVIQ----PARANIYIKGGSVI-NFYTDVLHFLG-----DDSRRFFRAY----ADMVRQVL	TLSGVVNSLEIVIGEQLFDDIEMMVDALLSES--NPTVD--YSDRWVGFFVYYGIHRTNRDRVDKRPDYIDVAMPKGRSVRVRMVEVENFFHECQRWNPNINIRRSFNGRKSSVAFEIF	-28.688,-0.796,42.719,-26.312,1.832,41.062,-25.609,0.615,37.375,-21.906,1.479,37.188,-21.219,2.260,33.344,-18.516,-0.084,31.562,-15.867,0.476,34.469,-12.422,1.363,33.125,-9.984,-1.596,33.375,-6.250,-1.111,34.000,-4.473,-1.032,30.578,-7.445,0.215,28.562,-5.773,3.463,27.672,-2.648,1.612,26.297,-4.836,-0.762,24.391,-6.574,2.102,22.797,-3.318,3.867,21.938,-0.907,0.955,20.938,-3.453,-1.779,20.125,-4.3…	MNQTPLSYSWGDLFKVFYGVEDSNAFLSEAIENYNPDIITWGHKKSTGGELPCSQLKGATGATIVRELCLLHYSVAIYGFAKLCGVRVNSMLKGIESYTAEDLRPSGPVTNMTKFESGCKFSLNVVGQHVVNRPVGTGRAYVQHFWALSNSAGQLIGPSDILKYKSIVFKETLGFQQKVEIELKLRSYLAFCVASYRSDYLSKSTDERVVVRPVLKWLEDYYSTTTLSTDAFENPLLVGLFLEFISKYTVFDTTFKKNVMNLQRFINEYAPMIADIWEYEGAPKSQDPRIIVGLHPDDFSRNLNSLSLDDMEVTLSGVVNSLEIVIGEQLFDDIEMMVDALLSESNPTVDYSDRWVGFFVYYGIHRTNRDRVDKRPDYIDVAMPKGRSVRVRMVEVENF…	2292426	Blackcurrant leafroll-associated virus 1
job	A0A1P7ZS20_unrelaxed_rank_001_alphafold2_ptm_model_1_seed_000	16.2	135	85	9	13	134	9	128	0.106	2.675	32	172	186	VSFTVTSNRVMSATEASQR-LRGLMHHCGVNGQ-ADSVMMAFHKAILLAHAKNSSSVIQPARANIYIKGG-SVINFYTDVL-HFLGDDSRRFFRAYADMVRQVLREIRNAYEA---------GDMRWAEDIRDLD	VIFSVGDNFL-GGRDIDRAIVEGVKQK--VKGKISDAKLGIFISSIKEELSNNS----AITQHLVPVEGGVEVVDLTSEELDAIV--------APFSERAVQVFKVGLENFYPDPVIAVMTGGSSALAKVRRDVA	17.359,0.118,-15.484,19.094,3.504,-15.359,21.719,4.527,-18.078,22.672,8.132,-17.406,19.484,10.195,-17.641,17.641,7.340,-19.281,15.312,5.289,-17.234,14.125,2.049,-18.844,11.289,-0.018,-17.703,12.703,-3.518,-18.125,9.766,-5.535,-16.844,6.129,-4.867,-16.030,3.525,-7.176,-14.617,0.306,-6.770,-12.617,-2.875,-8.266,-11.203,-6.211,-6.555,-12.047,-7.676,-7.848,-8.812,-5.008,-6.688,-6.312,-6.137,-3.084,-6…	KKKGDILCVIFSVGDNFLGGRDIDRAIVEGVKQKVKGKISDAKLGIFISSIKEELSNNSAITQHLVPVEGGVEVVDLTSEELDAIVAPFSERAVQVFKVGLENFYPDPVIAVMTGGSSALAKVRRDVAAIPQVSKVVFDNTDFRCSVACGAKVYCDILAGNSGLRLVDTLTNTLTDEVVDFQPVVI	55951	Grapevine leafroll-associated virus 3
job	Q5YF71_unrelaxed_rank_001_alphafold2_ptm_model_3_seed_000	11.3	150	107	7	24	155	1	142	0.106	3.958	32	172	195	SATEASQRLRGLMHHCGVNG-QADSVMMAFH------KAILLAHAKNSSSVI----QPARANIYIKGGSVINFYTDVLHFLGDDSRRFFRAYADMVRQ-------VLREIRNAYEAGDMRWAEDIRDLDWIAEDRGLSRHKDLVADSADA	MSSELT-LWRSVADACGATYPLVRSYVAALESGCDPGTTFRNYWSMRRAHIMAGNPFEDDDYFETMSGVVISMATVAEH--CDSLPDLLATYNAAAQTAPVFDCPMLQGFLDTVMQSEL-----LQDIHRDVAAGGNSANLLNIISHNIS	5.719,13.625,5.125,4.648,9.906,5.023,1.731,9.469,2.520,0.196,7.617,5.465,0.285,10.508,7.863,-1.279,12.656,5.160,-4.098,10.164,4.637,-4.992,9.773,8.250,-4.859,13.508,8.914,-7.398,13.898,6.215,-9.453,11.102,7.746,-9.188,12.719,11.164,-10.266,16.062,9.680,-13.305,14.367,8.211,-14.430,12.234,11.156,-11.945,12.758,14.008,-14.570,14.523,16.155,-16.828,11.359,16.155,-14.078,8.812,16.140,-11.266,9.633,18…	MSSELTLWRSVADACGATYPLVRSYVAALESGCDPGTTFRNYWSMRRAHIMAGNPFEDDDYFETMSGVVISMATVAEHCDSLPDLLATYNAAAQTAPVFDCPMLQGFLDTVMQSELLQDIHRDVAAGGNSANLLNIISHNISKHDDFIKHFSGNIIGYLETMPVDELAQMMEVIKEMTGQGGDELIQAIMAHAPV	180170	Infectious spleen and kidney necrosis virus
job	A0A088DB57_unrelaxed_rank_001_alphafold2_ptm_model_1_seed_000	13.9	143	88	11	44	167	8	134	0.098	5.856	31	172	165	QADSVMMAFHKAILLAHAKNSSS---VIQPARANI--YIKG---GSVINFYTDVL------HFLGD-DS-RRFFRAYADMVRQVLREIRNAYEAGDM-RWAEDIRDLDWIAEDRGLSRHKDLVADSADACTQ--LTRQEAVAI	QDKNLIEAVT---LMFFSYLSTSPNIRSRDERFQMSFTYNSKRYDIDIDSKKFLSWIDGCKNQLSEGDRNRNYLRIFCAHRANKA--IRINELFNFTPRLFSNLIDV-----------PNHIRIDFYKGLDHTKLTKQELIRL	-12.972,-8.644,12.096,-15.904,-9.545,14.537,-14.606,-8.721,18.191,-15.203,-5.521,20.511,-12.731,-2.762,19.189,-13.659,-2.837,15.453,-12.424,0.074,13.332,-15.873,1.367,11.989,-14.395,4.136,10.081,-14.480,3.142,6.420,-11.608,5.446,5.597,-9.455,3.975,8.271,-10.300,0.471,7.190,-9.310,1.308,3.692,-6.079,2.945,4.875,-5.087,-0.116,6.892,-5.961,-2.333,3.951,-3.783,-0.354,1.560,-0.876,-0.280,4.094,-1.297,…	FEMENMIQDKNLIEAVTLMFFSYLSTSPNIRSRDERFQMSFTYNSKRYDIDIDSKKFLSWIDGCKNQLSEGDRNRNYLRIFCAHRANKAIRINELFNFTPRLFSNLIDVPNHIRIDFYKGLDHTKLTKQELIRLEKIRSVTEYRSRNDEHSRQRYADFVFSEYLD	217615	Grapevine leafroll-associated virus 7
job	A0A7L9CC15_unrelaxed_rank_001_alphafold2_ptm_model_1_seed_000	15.2	197	111	14	19	169	51	237	0.09	5.309	30	172	243	SNRVMSA---TEASQRLRGLMH----HCGVNGQADSVMMAFHKAIL--LAHAKNSSSVIQPARANIYIKGGS----VIN-----FYTDVLHFL-----GDDSRR-FFRAYADMVRQVLREIRNAYEAGDMRWAED-IRD-----LDWIAEDR-----------GLSRHKDLVADSADACTQLTRQE-----AVAIRQ	TNKMYNKEHQDNIHKALRESIHSKYATLKAN--DDTVWPTLFTQILCRVAIRQTSGK--TNYTESITYYGGSAFDVAVDIPDREIRNFIIQAAHDAGTHPNPERKFFRAYSGMWLKI------CQAGGDKALENTSLAAKWGLPQDYRALTPDFMEATNDMSDEYAEALRLKTREAVSSAPSVANAPLLNTSLLSRQ	-15.242,-37.594,12.203,-15.039,-33.844,11.000,-17.531,-31.219,12.258,-16.625,-27.578,11.711,-19.609,-25.750,10.258,-19.297,-22.078,11.031,-20.031,-19.469,8.508,-21.328,-19.469,5.000,-22.594,-16.531,3.586,-22.422,-15.758,0.015,-21.406,-12.141,-0.687,-23.594,-12.445,-3.768,-24.359,-8.672,-3.531,-25.812,-8.016,-6.961,-26.703,-4.379,-6.508,-25.656,-1.379,-8.367,-23.016,0.734,-6.305,-20.359,-1.866,-4.…	MTTKETNKSNVTAESSGTTHDFMLGELGIDVATLTTNVEKIKKKGFFDLNTNKMYNKEHQDNIHKALRESIHSKYATLKANDDTVWPTLFTQILCRVAIRQTSGKTNYTESITYYGGSAFDVAVDIPDREIRNFIIQAAHDAGTHPNPERKFFRAYSGMWLKICQAGGDKALENTSLAAKWGLPQDYRALTPDFMEATNDMSDEYAEALRLKTREAVSSAPSVANAPLLNTSLLSRQFTSGYH	2024724	Olivavirus actinidiae
job	A0A4D6EAG0_unrelaxed_rank_001_alphafold2_ptm_model_2_seed_000	10.6	187	117	15	3	162	273	436	0.09	6.149	30	172	440	DYAAAIHEGEVSFTVTSNR-VMSATEASQRLRGLMHHCGV----NGQADSV-MMAFHKAIL---LAHAKNSSSVIQPAR-ANIYIKGGSV-INFYT---DVLHFL-----GDDSRRFFRAYADMVRQVLREIRNAYEAGD----MRWAEDIRDLDWIAEDRGL-SRHKDLVADSA---DACTQLTRQ	DFKGID---NITLSVSGECAYLDKVIAKKITLALLR---LPLIVDDKSVYIDKRLRLILIIQGAVTYGTRADFVDKGSTEVIVSYKGRRVGLDFISVRRVIVAICEGINVVNPIRQYMRWWSTVTIQ-------LIKLGIVKPN----------PIVAARRGLTNNNAWLSFDYILLDARYNDRKEK	-7.293,-7.062,54.875,-3.947,-5.406,55.969,-1.236,-7.234,54.062,1.871,-6.105,56.094,4.938,-7.770,54.656,8.367,-5.875,54.250,10.125,-7.297,51.156,14.086,-7.059,50.938,15.820,-5.832,47.625,16.000,-9.430,46.344,12.391,-10.383,45.375,10.844,-7.578,42.969,7.324,-8.859,42.344,6.766,-8.172,38.469,3.717,-5.773,37.875,2.105,-8.961,36.500,1.488,-10.453,40.062,-0.389,-7.234,41.219,-2.797,-7.504,38.219,-3.537…	MEIVEAVDTRNAFRIYDVKRALLAVSRSMLLRSRVRFVRSESFRSLYQVWIGRGKNILELGVDFGGSHGAKLRPFVYYGGSYYYNEQMIPTEISSDLLDYVDVEISLTLSKKRVVTAASVNGIDVPCIGYALKNGSLRFGHEIIFHVNDEELHYLVDKSTRNKRIEGLCTETVIRVDDGYVLLSNVEMASAQMNRAYSNDKGVEPSVHVTKVRGWKTLFDLTASVTTTDVRHEKFENSMLYYEVFDKNLEDVAKACSYSEIPNVTVAGLTMVDFKGIDNITLSVSGECAYLDKVIAKKITLALLRLPLIVDDKSVYIDKRLRLILIIQGAVTYGTRADFVDKGSTEVIVSYKGRRVGLDFISVRRVIVAICEGINVVNPIRQYMRWWSTVTIQLIKLGI…	47985	Grapevine leafroll-associated virus 1
job	A0A2K9VCL2_unrelaxed_rank_001_alphafold2_ptm_model_2_seed_000	14.4	118	67	8	12	123	34	123	0.082	3.769	29	172	133	EVSFTVTS----NRVMSATEASQRLRGLMHHCGVNGQADSVMMAFHKAILLAHAKNSSSVIQPARANIYIKGGSVINFYTDVLH-FLG-DDSRRFFRAYADMVRQVLREIRNAYEAGD	KSSYTGSSVNTSNGTLADSEKQAVLSQMQSRTGVP------ASTWDAII---TRESNWQV------DAANPSSTARGLF-QQLYGGTGSVQS------------QIDNAVKLYHNAGD	11.625,-18.516,-66.500,10.812,-17.188,-63.094,8.523,-15.039,-61.062,5.531,-12.836,-60.000,6.293,-10.062,-57.312,3.420,-7.949,-56.281,3.309,-7.641,-52.406,0.302,-6.949,-50.312,-3.299,-5.582,-50.438,-4.250,-6.492,-46.812,-8.086,-6.422,-46.812,-9.617,-7.066,-43.594,-11.945,-5.254,-41.250,-11.719,-6.352,-37.719,-13.664,-4.426,-35.156,-13.258,-6.867,-32.375,-15.125,-5.980,-29.344,-13.531,-8.336,-26.73…	MSQPVQSSSSSASQSTQSSQSSVQPAKSASSTPKSSYTGSSVNTSNGTLADSEKQAVLSQMQSRTGVPASTWDAIITRESNWQVDAANPSSTARGLFQQLYGGTGSVQSQIDNAVKLYHNAGDSMSPWALTNY	2079429	Lactobacillus phage Bacchae
job	B2YG30_unrelaxed_rank_001_alphafold2_ptm_model_1_seed_000	14.2	98	66	3	34	131	57	136	0.082	3.589	29	172	146	GLMHHCGVNGQADSVMMAFHKAILLAHAKNSSSVIQPARANIYIKGGSVINFYTDVLHFLGDDSRRFFRAYADMVRQVLREIRNAYEAGDMRWAEDIR	AHLDMMGLPGDTYEAKQKQFYKLLKANPDV---------TYTRRNNYFVVRGWDFEMLFAQVESKQG-----DIFRQKSKHLQYAYR----KYWEYRR	11.594,-11.602,6.004,14.062,-10.352,3.152,14.219,-6.535,3.594,14.680,-6.203,-0.224,17.047,-3.211,0.302,15.969,-1.885,-3.082,18.406,1.006,-2.477,20.984,-0.718,-4.797,19.234,-1.334,-8.093,21.141,0.379,-10.898,18.391,0.984,-13.508,21.078,2.090,-16.078,21.766,-1.592,-16.594,18.234,-1.878,-17.953,19.203,0.491,-20.859,20.281,-1.534,-24.000,20.281,-0.770,-27.672,18.531,-4.156,-28.094,15.984,-3.717,-25.2…	MSYYSYADIDVSQWISPLRARLSFEEVCVELGINVNDPVVKYLLDIDMLAERIIDEAHLDMMGLPGDTYEAKQKQFYKLLKANPDVTYTRRNNYFVVRGWDFEMLFAQVESKQGDIFRQKSKHLQYAYRKYWEYRRLYNQHKRTNI	523909	Musca domestica salivary gland hypertrophy virus
job	A0A6B9XJX4_unrelaxed_rank_001_alphafold2_ptm_model_1_seed_000	12.5	159	94	10	30	155	2	148	0.082	3.958	29	172	223	QRLRGLMHHC-----------------GVNGQADSVMMAFHKAILLAHAKNSSSVIQPA--RANIYIK-GGSVINFYTDVLHFLGDDSRRFFRAYADMVRQVLR-------EIRNAYEAGDMRWAEDIRDL-DWIAEDRG-----LSRHKDLVADSADA	DRWKNLIEMFNHPMVRRKYPLVNVLKSETDKLNESE--SLKETIELKKFIVENQPFPPDVFKKPYFKSQTGIVLYFP-NIFTF-HPDKLVLIKAIEELIFELFPEGIPPITERRN--------YMMDLLTEVDSIVKENDSVKNVQSVYELFENDKIKS	8.031,-8.492,-18.297,10.094,-7.711,-21.391,9.750,-3.988,-20.844,10.594,-4.309,-17.188,13.758,-6.242,-18.156,14.516,-3.633,-20.703,14.148,-0.878,-18.141,16.453,-2.721,-15.711,18.969,-2.979,-18.531,18.812,0.717,-19.000,19.406,1.146,-15.234,22.594,-0.944,-15.594,24.641,1.966,-17.062,28.297,2.184,-15.984,27.672,5.621,-14.297,24.703,4.301,-12.281,26.328,0.972,-11.391,29.344,2.709,-9.992,27.203,4.691,-…	MDRWKNLIEMFNHPMVRRKYPLVNVLKSETDKLNESESLKETIELKKFIVENQPFPPDVFKKPYFKSQTGIVLYFPNIFTFHPDKLVLIKAIEELIFELFPEGIPPITERRNYMMDLLTEVDSIVKENDSVKNVQSVYELFENDKIKSLTQKIKTDLKDGGLKSNELIDDLIDMLEPLLEGESAEKELLRLIHDILLKLKNKEELNLSFVAPIVYKFQNLLTF	2704413	Lymphocystis disease virus 4
job	A0A1L3KPI3_unrelaxed_rank_001_alphafold2_ptm_model_1_seed_000	8.1	234	122	11	2	170	5	210	0.082	8.249	29	172	290	YDYAAAIHEGEVSFTVTSN-------------------------------------RVMSATEASQRLRGLMHHCGVNGQADSVMMAFHKAILLAHAKNSSSVIQPARANIYIKGGSVINFYTDVLHFL---------GDD--------SRRFFRAYADMVRQVLREIRNAYEAGDMRWAED-----IRDLDWIAEDRGLSRHKDLVADSADAC--TQLTR----QEAVAIRQS	FNLNTAINEAGAPVSNLDETSIAANLDKDKDDFVNLIIEYLGNEDVMKCILIEIAYQGFDPAFIRAQMRAR-------QPDQEKRKKQVGFLVLLMLSRGSSCIGRTG---KVKP----ETADYISKLVEIYSIKRNVDPSVSNRDCVTLPRILNSYPEVALAVL-----------SKYPQVNRPVSKEQMIHLGYDDFLS---KLRGSFVFSCLPMSVSTADRDKHEATIKAL	30.188,-27.359,8.172,26.547,-26.469,9.188,24.703,-27.172,5.816,23.359,-23.688,5.004,19.766,-23.891,3.637,19.922,-24.297,-0.208,16.719,-24.453,-2.197,18.281,-26.516,-4.980,19.469,-29.094,-2.494,16.062,-28.953,-0.729,14.336,-29.641,-4.030,16.578,-32.531,-4.727,15.867,-33.906,-1.199,12.070,-33.156,-1.242,11.500,-36.906,-2.088,8.077,-38.062,-3.840,4.645,-37.750,-2.346,3.623,-40.938,-0.384,1.040,-42.7…	MANLFNLNTAINEAGAPVSNLDETSIAANLDKDKDDFVNLIIEYLGNEDVMKCILIEIAYQGFDPAFIRAQMRARQPDQEKRKKQVGFLVLLMLSRGSSCIGRTGKVKPETADYISKLVEIYSIKRNVDPSVSNRDCVTLPRILNSYPEVALAVLSKYPQVNRPVSKEQMIHLGYDDFLSKLRGSFVFSCLPMSVSTADRDKHEATIKALLAYQVEESIILRKNKREKVDKPQILSANLVYALAAHSSQIVSNNLRESYDYGLQMATAQKWIATFNNTYPSYTDVHKQFV	1922884	Hubei diptera virus 3
job	A0A516KV69_unrelaxed_rank_001_alphafold2_ptm_model_3_seed_000	18.2	104	71	5	28	120	258	358	0.082	5.576	29	172	820	ASQRLRGLMHHCGVNGQADSVMMAFHKAILLAHAKNSSSVIQ---PARANIYIKGG--SVIN------FYTDVLHFLGDDSRRFFRAYADMVRQVLREIRNAYE	IKANTMNLFKGVHIDDLDNASSMDIQNAISNYTKI--ASLIQISGPNKITLTMANGEKKVINKSDLQSKTQNNFGVL-SDIRTAFSNQANMLKSMLTQKTTDTS	24.672,-74.812,-68.375,24.469,-72.562,-71.125,22.266,-75.062,-72.812,23.672,-74.000,-76.125,20.703,-75.688,-77.812,22.328,-75.688,-81.312,19.047,-76.500,-83.000,21.141,-78.250,-85.688,18.328,-78.938,-88.250,18.547,-82.750,-88.188,18.750,-83.000,-92.188,17.234,-86.312,-92.938,19.859,-87.125,-95.750,19.609,-87.125,-99.562,22.328,-89.688,-100.438,21.766,-88.812,-104.125,18.828,-88.688,-106.438,19.62…	MALKKETQQIRYTEQIGVNRGGGFAAMADASITQANQLNSLVTQFADVGLKQLKSFGKKVGEDAAQNYEFGEKKVTYTDKTGEVKEQFVPTKVDMPKHLNTVTGKETFEKEIYNRYRDEVFTNIKNIILEERTTAEESYDTQQNFSTVVDARLEPLLNELEPKFKLIAKTFAEEQHGMHGRMVATNFSRHKEQVLGVQWTNTKKVSVDSINSHLFTNGDNKKSIELIKDLEEKTLIAQDNNIVDAEATGSQFIKDQYIKANTMNLFKGVHIDDLDNASSMDIQNAISNYTKIASLIQISGPNKITLTMANGEKKVINKSDLQSKTQNNFGVLSDIRTAFSNQANMLKSMLTQKTTDTSITSLYAHNKNQTAIGMNATTGNMSKNEYSGQLFKGASFENM…	2591644	Prokaryotic dsDNA virus sp.
job	A0A346FP97_unrelaxed_rank_001_alphafold2_ptm_model_1_seed_000	11.4	131	76	6	10	114	2	118	0.069	9.554	27	172	140	EGEVSFTVTSNRVMSATEASQRLRGLMHHCGVNGQADSVMMAFHKAILLAHAKNSSSVIQPA-RANI-----YIKG--------GSVINFYTDVLH------------FLGDDSRRFFRAYADMVRQVLRE	EASEGVAATPAIVLSENQRAVK--NTIRNY------------YLRIMFGNLAVMGTSEQTDYPREHLAIPRPVIENQEALTAHLPAGMSLLTFAINVKAWGVVGAEGKFAGLTFRQLCEPFAEQAYNFFRE	6.002,24.868,39.841,4.313,21.490,41.052,4.059,18.905,38.121,0.330,19.291,37.031,-1.397,15.905,37.853,-1.268,13.871,34.462,-4.801,13.882,32.786,-5.731,10.099,33.191,-5.595,8.799,29.436,-9.327,8.026,28.772,-9.501,4.182,28.694,-8.405,3.045,25.141,-11.863,2.513,23.519,-11.969,-1.332,23.890,-13.426,-2.683,20.653,-15.728,-5.655,20.772,-14.610,-8.765,18.801,-17.066,-7.827,16.145,-15.778,-4.228,15.982,-1…	VEASEGVAATPAIVLSENQRAVKNTIRNYYLRIMFGNLAVMGTSEQTDYPREHLAIPRPVIENQEALTAHLPAGMSLLTFAINVKAWGVVGAEGKFAGLTFRQLCEPFAEQAYNFFRENHGAVSFIYLKNPGAYFNCPAV	42882	Cherry virus A
job	A0A0A8JEM9_unrelaxed_rank_001_alphafold2_ptm_model_3_seed_000	11.1	197	111	12	4	171	323	484	0.069	7.48	27	172	503	YAAAIHEGEVSFTVTSNRVMSATEASQRLRGLMHHCGV---NGQADSVMMAFHKAILLAHAKNSSSVIQ----PARANIYIKGGSV-INFYTD------VLHFLGDDS-RRFF-RAYADMVRQVLREIRNAYEAGDMRWAEDIRDLDWIAEDRGL---SRHK---------DLVADS-ADACTQLTRQEAVAIRQSK	ALSDYQELVWTPKVYDK--------DSFCTLSAIFIGLVSTSVKVDPVLV--LGAIIAYYSIHGTCKWRMESRPRYFSFYSYGNKVTCDFKYLEIKFDMMQNFVKGYSVRRVYLGSAGDLCVD-------------------------FLRLVGLELPLRWKRVSWLPYKDVRYVDYHKHVTNKNMLKKNIRASIGA	-49.625,11.102,13.984,-47.844,12.547,10.930,-46.156,9.516,9.180,-43.531,11.320,7.008,-44.344,9.664,3.699,-40.875,8.633,2.584,-41.062,10.617,-0.625,-39.281,7.781,-2.506,-37.688,10.312,-4.766,-38.156,8.359,-8.047,-34.406,7.602,-8.477,-34.219,10.094,-11.328,-33.312,7.273,-13.766,-30.281,9.328,-14.867,-30.594,8.859,-18.734,-27.641,6.570,-19.406,-24.609,8.703,-20.422,-21.500,7.391,-22.125,-18.797,6.41…	MRGVGSVTMPVQTRYWQQGHLFRIFFGQQDIEKYVDDAIKTYYYRDYSVQLQYVFEDNFRVINLSQYVTSTSSISTAYNEYNLLYYYVIRGDYSAKVVGYQPYILLRGILEKDITTSNLLRLIDLPKERLWANMKFKPYESPFKELEAEDRLFYVNLSVVTGEVVTKISSVPVAKDVFPDVAVSEIVSSGLPLKYILPKLFFHGVRVLNGNVATKLYVQYNHVLVVLSNILSGYNHLFMLNSSFTKYAVTFFGWMAMYFDNYSQQNYNTGEKWEEVMRFCTNPLTTLFIKFDDYDLHRVRWITPDKFDKVLQYVNYVSYGGLALSDYQELVWTPKVYDKDSFCTLSAIFIGLVSTSVKVDPVLVLGAIIAYYSIHGTCKWRMESRPRYFSFYSYGNKVT…	1493829	Persimmon virus B
job	A0A1B1INW4_unrelaxed_rank_001_alphafold2_ptm_model_1_seed_000	10.5	142	97	5	29	169	2	114	0.063	6.782	26	172	121	SQRLRGLMHHCGVNGQA-DSVMMAFHKAILLAHAKNSSSVIQPARANIYIKGGSVINFYTDVLHFLGDDSRRFFRAYADMVRQVLREIRNAYEAGDMRWAEDIRDLDWIAEDRGLSRHKDLVADSADACTQLTRQEAVAIRQ	EDLIKEVIEKDGLNTKDRHAPLVNRRIYLYTIMRKHG----MPFQ--------------KIGLFFNRDH---------ATVIYGIKRYKDLTKSKDAMLKVDIEEYEQIFGKIPVPKQ--RYNLEKDVRKATTINDLDIIKR	-9.094,7.785,4.492,-11.305,6.461,1.733,-12.883,9.875,1.066,-9.484,11.570,0.741,-8.188,8.797,-1.644,-11.328,9.164,-3.668,-10.766,12.875,-4.003,-7.176,12.328,-5.148,-8.211,9.656,-7.652,-10.750,11.992,-9.172,-8.555,15.070,-9.062,-5.613,13.320,-10.789,-7.656,11.031,-13.000,-6.090,7.918,-11.602,-9.180,5.879,-12.445,-8.375,6.125,-16.187,-6.699,3.453,-18.391,-3.760,5.855,-18.891,-0.481,4.062,-18.625,1.7…	MEDLIKEVIEKDGLNTKDRHAPLVNRRIYLYTIMRKHGMPFQKIGLFFNRDHATVIYGIKRYKDLTKSKDAMLKVDIEEYEQIFGKIPVPKQRYNLEKDVRKATTINDLDIIKRRLNNNLY	1868666	uncultured Mediterranean phage uvDeep-CGR1-KM17-C101
job	G8DGN1_unrelaxed_rank_001_alphafold2_ptm_model_3_seed_000	8.2	157	95	8	26	142	60	207	0.063	7.48	26	172	208	TEASQRLRGL-MHHCGVNGQA---------DSV----------------------MMAFHKAILLAHAKNSSSVIQPARANIYIKGGSV--INF---YTDV---LHFLGDDSRRFFRAYADMVRQVLREIRNAYEAGDMRWAEDIRDLDWIAEDRGL	AGLQMQLHALATTISTRPVNVPPRAFLWHGPQDRLAARAASHPHYEIPLANTGIRSRCITASIAYVHARCRQVHVGQNFIIFQLPGGWYLQLSFGGCRQEVQEGIEII----KRGSPCIMDLGEMWWN-----ITPPSTLHDRLGIIYKWRMLYNGA	-8.391,64.062,19.297,-9.281,61.750,22.297,-9.828,58.219,20.734,-12.734,57.125,22.984,-11.406,53.531,23.734,-14.711,51.562,23.750,-14.914,49.562,27.062,-13.703,45.906,26.750,-16.828,43.969,25.859,-16.828,41.781,28.891,-16.297,38.656,26.844,-19.391,37.000,28.047,-17.469,33.812,28.578,-19.500,31.766,26.062,-22.203,30.250,28.219,-20.516,26.906,27.812,-23.438,25.766,25.812,-22.516,22.391,27.078,-22.01…	MYLMSLPPKKRLAPRRIRKPSPKGIQDLPHELLPDIVDCAHPPPSANRALRNVWMRKCCAGLQMQLHALATTISTRPVNVPPRAFLWHGPQDRLAARAASHPHYEIPLANTGIRSRCITASIAYVHARCRQVHVGQNFIIFQLPGGWYLQLSFGGCRQEVQEGIEIIKRGSPCIMDLGEMWWNITPPSTLHDRLGIIYKWRMLYNGAT	754068	Emiliania huxleyi virus PS401
job	A0A481Z5U5_unrelaxed_rank_001_alphafold2_ptm_model_3_seed_000	15.9	194	117	8	1	169	180	352	0.057	6.149	25	172	439	PYDYAAA--------IHEGEVSFTVTSNRVMSA----------TEASQRLRGLMHHCG----VNGQADSVMMAFHKAILLAHAKNSSSVIQPARANIYIKGGSVINFYTDVLHFLGDDSRRFFRAYADMVRQVLREIRNAYEAGDMRWA---EDIRDLDWIAEDRGLSRHKDLVADSADACTQLTRQEAVAIRQ	EYFNPAPALWEQLREIRRFRPPVIVLVISTITIDISSVKVDTIENLDKIMKNLIAAIGWRSDLTGVTPE-EIKEMVFKLLAATRNM-----PS-------------FKIVKFVTLARLDRAKPGAMEETARLISREIRQRAETGMGELSLSREQTHRLARMEEAREESKL--VVKTIVGKHKFKPTGSSDDINQ	-2.551,30.031,16.859,-1.392,29.984,13.234,0.182,26.516,12.688,3.506,27.094,10.789,4.254,25.094,7.633,6.543,22.125,8.195,8.719,20.016,5.965,7.746,16.344,6.000,11.359,15.359,6.973,11.266,17.875,9.797,8.289,16.172,11.211,9.305,12.586,10.578,12.719,13.109,12.227,11.273,15.133,15.031,12.391,14.336,18.500,9.711,12.055,20.031,9.773,14.406,23.094,8.164,17.172,20.953,5.344,14.836,19.703,3.004,15.336,22.70…	MEIPSYDVCQIVDMDPGHAPRFLQILGIKADDDSIGEIALELHKRGKLTLRPPVNELNLETVINSTSPKNLATTRALVQSLGYDSTTRCEVMLSMARYMNTLIAAAPGPTVTELPGLEPGILMNLPIDPALTPRITTASGRELADETVWANINANNVVDPTIGQDYRSEYFQLTSSGNGEYFNPAPALWEQLREIRRFRPPVIVLVISTITIDISSVKVDTIENLDKIMKNLIAAIGWRSDLTGVTPEEIKEMVFKLLAATRNMPSFKIVKFVTLARLDRAKPGAMEETARLISREIRQRAETGMGELSLSREQTHRLARMEEAREESKLVVKTIVGKHKFKPTGSSDDINQLNLELLYKGEVDRVKLSGYKPAGNVNLITKTQVGGKDYILPYKVNIY…	2506588	Pithovirus LCPAC103
job	A0A2I2L697_unrelaxed_rank_001_alphafold2_ptm_model_3_seed_000	10.5	133	97	5	44	171	1	116	0.051	9.098	24	172	167	QADSVMMAFHKAILLAHAKNSSSVIQPARANIYIK-GGSVINFYTDVLHFLGDDSRRFFRAYADMVRQVLREIRNAYEAGDMRWAE----DIRDLDWIAEDRGLSRHKDLVADSADACTQLTRQEAVAIRQSK	MDKEYLELQQDLSIIS---------KIREGETFCTIDKSVIS-HGSIHSLWKRTFRESRYKTCDFLSNIIRNAINYCIDKKYRWEEIKDLAFHCKDGLSNLKSTYKGDIKTSNNID-------TIIKLIDEFK	2.755,13.862,16.886,2.465,10.037,16.428,5.953,8.951,14.998,4.491,5.880,13.451,1.792,7.964,11.661,4.383,10.336,10.168,6.515,7.519,8.898,3.665,5.732,7.273,2.289,8.875,5.879,5.579,9.691,4.239,6.113,6.214,2.918,2.672,5.919,1.425,2.913,9.332,-0.029,6.104,8.539,-1.817,4.735,5.304,-3.160,1.561,6.933,-4.394,3.552,9.433,-6.432,5.710,6.939,-8.302,5.535,7.738,-11.996,5.944,5.548,-14.981,9.639,4.936,-15.685,…	MDKEYLELQQDLSIISKIREGETFCTIDKSVISHGSIHSLWKRTFRESRYKTCDFLSNIIRNAINYCIDKKYRWEEIKDLAFHCKDGLSNLKSTYKGDIKTSNNIDTIIKLIDEFKCHYQDNDKYRIKQSQKIESHFGPVKAFMKAYKPRIPEVCNSPMLSINSNYL	2023057	Orpheovirus IHUMI-LCC2
job	A0A9E7TLP2_unrelaxed_rank_001_alphafold2_ptm_model_1_seed_000	13.7	167	100	13	24	171	1	142	0.051	5.856	24	172	214	SATEASQR--LRGLMHHCGVNGQ-ADSVMM----AFHKAILLAHAKNSSSVIQPARANIYIKG--GSVINFYTDVLHFLGDDSRRFFRAYADMVRQVLREIR-NAYEAGDMRWAEDIRDLDWIAEDRGLSRHKD------LVADSADACTQLTRQEAV---AIRQSK	MPVSVRRKYPSCNAHVKKLNDPLLCQGDKTLESEAF-RAYVLANRPWPCALETGASVL-YVSPVTGCKIHMK----NLVGIHPCK--PELMESLKQLAILLEVSDYDAVP--------------EGPVLSGYLGGMLQDIMAIDSIE---TMTTSEIVACPAIHAMA	18.688,-9.727,-19.672,17.859,-12.148,-22.609,15.883,-10.406,-25.594,12.883,-12.594,-24.609,12.891,-11.039,-21.062,13.320,-7.477,-22.469,10.227,-7.805,-24.750,8.172,-8.938,-21.719,9.328,-5.922,-19.656,9.375,-2.891,-22.062,8.945,-0.486,-19.234,11.914,-2.033,-17.328,13.961,-2.005,-20.406,13.125,1.590,-21.047,13.938,2.277,-17.500,17.359,0.568,-17.750,18.203,2.346,-20.984,17.469,5.688,-19.500,19.516,4…	MPVSVRRKYPSCNAHVKKLNDPLLCQGDKTLESEAFRAYVLANRPWPCALETGASVLYVSPVTGCKIHMKNLVGIHPCKPELMESLKQLAILLEVSDYDAVPEGPVLSGYLGGMLQDIMAIDSIETMTTSEIVACPAIHAMAAKVMNNIQDGVISQQDLAGEIVSILVPFRDRLPKEDADEIIALLEAVRDGETLTAENLAPLLEKFSPNPITM	176656	Largemouth bass virus
job	C8XNV6_unrelaxed_rank_001_alphafold2_ptm_model_1_seed_000	12	150	92	12	19	128	1	150	0.051	9.098	24	172	219	SNRVMSATE---ASQRL-----RGLMHHCGVNGQADSVMM----AF-HKAILLAHA---------KNSSSVIQPARAN--I--YIKGG-----SVINFYTDVL---HFLGDDSRR----FFRAYADMVR-QVLREIRNAYEAG-DMRWAE	GGERQDATEIRASVGRMIGGIGRFYIQMCTELKLSDYDGRLIQNSITMERMVLSAFDERRNKYLEEHPSAGKDPKKTGGPIYGRIDGKWMRELILYDKEYIMIWHSNLNDATYQRTRALVIMIWHSNLNDATYQRTRALVRTGMDPRMCS	25.078,20.656,-11.781,23.109,17.594,-10.641,25.125,14.914,-8.938,22.984,11.734,-9.680,22.047,9.828,-6.395,24.344,6.789,-5.938,22.609,3.299,-5.562,23.391,3.266,-1.789,21.719,6.602,-1.231,18.719,5.449,-3.154,18.516,2.195,-1.099,18.828,4.074,2.117,16.203,6.555,1.053,13.891,3.758,-0.035,14.508,1.904,3.258,13.625,5.008,5.266,10.602,5.457,3.205,9.414,1.812,3.666,10.117,2.113,7.344,8.031,5.250,7.527,5.1…	GGERQDATEIRASVGRMIGGIGRFYIQMCTELKLSDYDGRLIQNSITMERMVLSAFDERRNKYLEEHPSAGKDPKKTGGPIYGRIDGKWMRELILYDKEYIMIWHSNLNDATYQRTRALVIMIWHSNLNDATYQRTRALVRTGMDPRMCSLMQGSTLPRRSGAAGAAVKGVGTIAMELIRMIKRGINDRNFWRGENGRKTRVAYERMCNILKGKFLTAA	673026	Influenza A virus (A/Santiago/3221/2009(H1N1))
job	A0A650ED63_unrelaxed_rank_001_alphafold2_ptm_model_2_seed_000	14	164	99	7	5	155	80	214	0.051	7.855	24	172	696	AAAIHEGEVSFTVTSNRVMSATEASQRLR--------GLMHHCGVNGQADSV--MMAFHKAILLAHAKNSSSVIQPARANIYIKGGSVINFYTDVLHFLGDDSRRFFRAYADMVRQV-LREIRNAYEAGDMRWAED--IRDLDWIAEDRGLSRHKDLVADSADA	WAASIIGFDDVTRHN---LTLSEVWAEVRLNQRRANQNLEAVNGVRSQA-SLTHEEIRIIAEEADAAA-------------------------DNWLAGGENSPEHVATASREAAIAATRAAADAYRLGHMNAAAEAESAAISAAGAQSVATAQVAEAILRTRL	67.062,-1.087,-32.031,68.625,0.500,-29.031,69.438,2.350,-26.172,69.688,3.463,-22.703,71.938,4.949,-20.234,72.062,3.602,-16.734,72.000,3.078,-13.078,72.188,2.875,-9.391,71.938,2.705,-5.734,71.938,2.902,-2.023,71.750,4.211,1.631,73.000,4.250,4.859,71.625,4.051,8.484,73.438,4.520,11.727,73.438,5.465,15.188,71.875,6.273,18.547,73.312,7.449,21.766,73.125,9.383,24.812,71.125,9.930,28.000,70.625,12.391,…	MASRDGNDQDSPAAANRGTDPNLSLSELPGVSPVLQQARAAADENLDFDVDHGSDLSWSDDSLSLSSDDSLDDASSLARWAASIIGFDDVTRHNLTLSEVWAEVRLNQRRANQNLEAVNGVRSQASLTHEEIRIIAEEADAAADNWLAGGENSPEHVATASREAAIAATRAAADAYRLGHMNAAAEAESAAISAAGAQSVATAQVAEAILRTRLINGLVPEAALSAAAIAGSLEAARRSNNVEMLRMLGSARYAANAAVRLGVSIDASRFSRRANAFITEMSAARTCRDIFERPGHYQNLLHDAVLGIDSYASDNEDGHADAEAFDPDPSPVSNCSETVPEIIRCFVFESGMFRPGTRTLGAPIWPRRPFTIEITRESLESEAQFDARDREYRRRDIRR…	2083001	Saltwater crocodilepox virus
job	A0A8S5P2V7_unrelaxed_rank_001_alphafold2_ptm_model_1_seed_000	11.6	120	77	6	18	125	1	103	0.045	7.48	23	172	106	TSNRVMSATEASQRLRGLMHHCGVNGQADSVMM-----AFHKAILLAHAK-NSSSVIQP-----ARANIYIKGGSVINFYTDVLHFLGDDSRRFFRAYADMV-RQVLREIRNAYEAGDMR	MQDLKISSTFFEE----IKNDCGVTWDNEKTNTRINGIVSNAIDEFQEWFGKDVDVEHYGNIRKM-------------FMAYVRYHYYDHGEDFKKNYASDIMNERMKYEVTEYEKSKQA	10.273,-18.312,-1.172,8.383,-16.406,1.796,4.766,-17.750,1.933,2.797,-15.000,0.206,-0.151,-14.141,2.535,-2.285,-13.539,-0.604,-3.502,-15.711,-3.471,-1.309,-16.094,-6.559,-4.070,-14.539,-8.648,-4.152,-11.500,-6.449,-0.463,-11.227,-6.426,-0.504,-11.031,-10.227,-3.076,-8.250,-10.031,-0.768,-6.328,-7.758,2.074,-6.785,-10.195,-0.038,-5.562,-12.953,-1.051,-2.553,-10.836,2.613,-1.671,-10.352,3.230,-1.915…	MQDLKISSTFFEEIKNDCGVTWDNEKTNTRINGIVSNAIDEFQEWFGKDVDVEHYGNIRKMFMAYVRYHYYDHGEDFKKNYASDIMNERMKYEVTEYEKSKQANVS	2825497	Siphoviridae sp. ctQtc11
job	A0A2H4UTJ0_unrelaxed_rank_001_alphafold2_ptm_model_1_seed_000	17.1	99	62	6	29	123	295	377	0.045	8.249	23	172	546	SQRLRGLMHHCGVNGQADSVMMAFHKAIL--LAHAKNSSSVIQPARANIYIKGGSVINFYTDVLHFLGDDSRRFFRAYADMV--RQVLREIRNAYEAGD	NYILDNLKKHIIVNPTNNKYSV---KDIFDSIIFILKSNV---SWNSVIFVNN-SLIKT---------NAIYKHFRFLSKINFFHDILFQITNTFLKYD	61.344,14.211,3.359,59.812,11.422,5.566,56.875,9.828,3.695,53.531,10.500,5.512,52.375,7.379,7.242,48.969,6.281,5.926,46.750,5.984,8.977,45.188,2.594,9.703,41.781,4.098,9.391,42.438,5.172,5.836,43.844,1.724,4.973,40.719,0.080,6.211,38.656,2.514,4.223,40.656,1.873,1.079,40.125,-1.878,1.448,36.438,-1.467,2.105,36.062,0.891,-0.846,37.750,-1.280,-3.500,37.438,-4.848,-2.234,34.625,-4.914,0.353,34.219,-…	MKKEIIPKTLRIAVWNKYIGECIGKTKCLCCDSSYITQLKFECGHIIPESKGGLTNINNLLPICNDCNKSMGTKNLHEFKTKYLCNIAKKVLNIENMDKFIVDTLREIAGHYFIFVDNDLMSFNHRSKRWFRCEHNELLKQYIRDDLYDYLYQLLIDSIIRDDYLEAQIKQLKKYCKEERGLKILVDIYVTSYKYEKNEEIKFNEKYHLVGFTNGVYDLLKKEFREYNYDDYITLTTKYEYKKPKEDEIEEIKNIFDQIMPDKKKRYLLCWCGFFYFISFIFYIHLRYMKIDIYNYILDNLKKHIIVNPTNNKYSVKDIFDSIIFILKSNVSWNSVIFVNNSLIKTNAIYKHFRFLSKINFFHDILFQITNTFLKYDDSSNIFLTDTTFIFNKKCKIHN…	2024608	Bodo saltans virus
job	A0A7L8ZLX1_unrelaxed_rank_001_alphafold2_ptm_model_1_seed_000	13.7	102	65	6	28	125	82	164	0.04	9.554	22	172	168	ASQRLRGLMHHCGVNGQADSVMMAFHKAILLAHAKNSSSVIQPARANIYIKGGSVINFY----TDVLHFLGDDSRRFFRAYADMVRQVLREIRNAYEAGDMR	NRKYVQSIYNILQEENTTESDIS-LNVRILMDIIRNRS---YPTD------------YQNFTIKMILEVL-QNKGYN--QYTEMLENIIGEINDLEENKRSR	24.172,1.393,0.709,24.844,3.537,-2.424,21.719,3.820,-4.777,22.078,1.539,-7.730,22.906,3.295,-10.906,20.406,1.994,-13.500,21.406,4.219,-16.359,22.625,1.315,-18.484,19.344,-0.469,-17.969,17.375,2.488,-19.188,19.828,3.805,-21.828,17.188,3.850,-24.547,14.891,6.066,-22.469,17.734,8.383,-21.453,18.891,8.703,-25.078,15.344,9.477,-26.250,14.234,11.953,-23.531,17.547,13.562,-22.469,19.812,13.523,-25.609,2…	MKDPNLNNEFIDFLADEFPEVSFSTTYVHWHPSVGEYCVYINDTWSGYVPEEYIFKAGFEYYTLWSKYWEKYRQTEIFMDLNRKYVQSIYNILQEENTTESDISLNVRILMDIIRNRSYPTDYQNFTIKMILEVLQNKGYNQYTEMLENIIGEINDLEENKRSRRKVL	2560751	Eneladusvirus BF
job	A0A249Y6T9_unrelaxed_rank_001_alphafold2_ptm_model_3_seed_000	13.6	146	81	8	13	138	34	154	0.04	8.663	22	172	201	VSFT------VTSNRVMSATEASQ--RLRGLMHHCGVNGQADSVMMAFHKAILLAHAKNSSSVIQPARANIYIKGGSV----------INFYTDVLHFL-GDDSRRFFRAYADMVRQV-LREIRNAYEAGDMRWAEDIRDLDWIAE	VSFMENRYYCIEKCRMITIDDICRMSYHNICE-----------------YVIILLFSR----MFQINDTCANGERGFVHPCDLSHQEYGNDSCEFLHKLYNEDK----NMILDWTFKFLMEKINKVHALGMISDEEKETHLKFVNE	13.766,2.025,-22.078,16.359,-0.845,-22.359,19.906,-0.165,-21.094,23.094,-1.506,-22.953,22.391,-4.828,-21.047,18.844,-5.398,-22.438,17.266,-4.500,-19.156,13.812,-3.068,-19.469,12.773,-0.366,-17.031,9.406,0.913,-16.140,8.750,4.430,-14.734,6.027,5.113,-12.219,4.625,8.430,-10.891,5.488,9.320,-7.199,1.741,9.781,-6.387,0.459,12.359,-3.875,2.270,13.570,-0.773,-0.644,12.344,1.244,-0.228,8.750,-0.018,3.48…	MSDHNGQTFVFYNLGSERISSLLEQFEIGLPDIVSFMENRYYCIEKCRMITIDDICRMSYHNICEYVIILLFSRMFQINDTCANGERGFVHPCDLSHQEYGNDSCEFLHKLYNEDKNMILDWTFKFLMEKINKVHALGMISDEEKETHLKFVNENILDKKIKPRSCYYDSDDSESDSDDEYGSANYRSFGDSDDESKYGFF	10486	Iridoviridae
job	A0A6J5SVE7_unrelaxed_rank_001_alphafold2_ptm_model_3_seed_000	13	115	80	8	18	120	17	123	0.04	9.554	22	172	263	TSNRVMSATEASQ-RLRGLMHHCGVNGQADSVMMAFHKAILLAHAKNSSSVIQPARANIYIKGGSVINFYTD---VLH-FLGDD-------SRRFFRAYADMVRQVLREIRNAYE	QANFV-DLEYYTYVLLDAQKKY-ITNLQKDFL----NFYEIVFHYLNINTII--ADKKVYDSHLNAVRAHSNLTNVVTQLAQSDDSNGKAIMKMGSKILSEVMQKYLEKQIPVLE	11.156,13.617,-20.141,7.547,13.203,-18.719,8.023,14.836,-15.320,7.934,11.898,-12.797,4.523,12.688,-11.250,5.727,14.602,-8.117,3.854,12.023,-6.176,5.387,8.867,-7.520,8.930,8.055,-7.066,8.742,5.441,-9.836,6.344,5.133,-12.711,4.523,1.737,-12.617,5.871,1.186,-16.125,9.328,2.611,-15.484,10.977,-0.518,-16.969,9.172,0.087,-20.234,9.852,3.768,-20.641,13.453,3.551,-21.688,14.383,3.734,-25.359,16.703,0.767…	MKPLNPKLVLDPMWLCQANFVDLEYYTYVLLDAQKKYITNLQKDFLNFYEIVFHYLNINTIIADKKVYDSHLNAVRAHSNLTNVVTQLAQSDDSNGKAIMKMGSKILSEVMQKYLEKQIPVLENLHFHFNNTNIHKQEKIYIVCKSTKLDRYEIYTLNTKSNRSLGYSISRKAVLTLPGLKNSEFRDRLLTEKPALNDFQPEKNVIVVSGTDHVVLSDGISLTKDIILLNKIMNPSHGFDANVLLDCNRLLEKKKPIPFKLKV	2100421	uncultured Caudovirales phage
